# Supplementary material for: Crystal structure of febuxostat–acetic acid (1/1)
Source: Acta Crystallogr E Crystallogr Commun. 2015 Apr 9;71(Pt 5):o295–6. doi: 10.1107/S2056989015005708 (PMC4420075; doi:10.1107/S2056989015005708)
Supplement: Supplementary file 1 [file e-71-0o295-sup1.cif]

##############################################################################
#                                                                            #
# This CIF contains the data in a paper accepted for publication in          #
# Acta Crystallographica Section E. It conforms to the requirements of       #
# Notes for Authors for Acta Crystallographica Section E, and has been       #
# peer reviewed under the auspices of the IUCr Commission on Journals.       #
#                                                                            #
# Full details of the Crystallographic Information File format               #
# are given in the paper "The Crystallographic Information File (CIF):       #
# a New Standard Archive File for Crystallography" by S. R. Hall, F. H.      #
# Allen and I. D. Brown [Acta Cryst. (1991), A47, 655-685].                  #
#                                                                            #
# The current version of the core CIF dictionary is obtainable from          #
# ftp://ftp.iucr.org/pub/cif_core.dic.                                       #
#                                                                            #
# Software is freely available for graphical display of the structure(s)     #
# in this CIF. For information consult the CIF software page                 #
# http://www.iucr.org/resources/cif/software.                                #
#                                                                            #
# This file may be used for bona fide research purposes within the           #
# scientific community so long as proper attribution is given to the journal # 
# article from which it was obtained.                                        #
#                                                                            #
##############################################################################
data_I
_audit_creation_method     SHELXL-97
_database_code_depnum_ccdc_archive     'CCDC 1055245'
_chemical_name_systematic
;\
2-(3-Cyano-4-isobutyloxyphenyl)-4-methylthiazole-5-carboxylic acid--\
acetic acid (1/1)
;
_chemical_name_common     'febuxostat'
_chemical_formula_moiety     'C16 H16 N2 O3 S, C2 H4 O2'
_chemical_formula_sum     'C18 H20 N2 O5 S'
_chemical_formula_iupac     'C16 H16 N2 O3 S, C2 H4 O2'
_chemical_formula_weight     376.42
_chemical_melting_point     ?
_symmetry_cell_setting     triclinic
_symmetry_space_group_name_H-M     'P -1'
_symmetry_space_group_name_Hall     '-P 1'
loop_
    _symmetry_equiv_pos_as_xyz
    'x, y, z'
    '-x, -y, -z'
_cell_length_a     7.684(2)
_cell_length_b     10.580(3)
_cell_length_c     12.059(3)
_cell_angle_alpha     84.897(5)
_cell_angle_beta     84.674(4)
_cell_angle_gamma     71.081(5)
_cell_volume     921.6(4)
_cell_formula_units_Z     2
_cell_measurement_reflns_used     2789
_cell_measurement_theta_min     3.2
_cell_measurement_theta_max     27.4
_cell_measurement_temperature     296.0(10)
_exptl_crystal_description     'chunk'
_exptl_crystal_colour     'colorless'
_exptl_crystal_size_max     0.51
_exptl_crystal_size_mid     0.30
_exptl_crystal_size_min     0.24
_exptl_crystal_density_diffrn     1.356
_exptl_crystal_density_meas     ?
_exptl_crystal_density_method     'not measured'
_exptl_crystal_F_000     396
_exptl_absorpt_coefficient_mu     0.207
_exptl_absorpt_correction_type     multi-scan
_exptl_absorpt_process_details
;
(ABSCOR; Higashi, 1995)
;
_exptl_absorpt_correction_T_min     0.8898
_exptl_absorpt_correction_T_max     0.9520
_exptl_special_details
;
;
_diffrn_ambient_temperature     296.0(10)
_diffrn_radiation_type     MoK\a
_diffrn_radiation_wavelength     0.71073
_diffrn_radiation_source     'rolling anode'
_diffrn_radiation_monochromator     graphite
_diffrn_measurement_device_type     'Rigaku R-AXIS RAPID/ZJUG'
_diffrn_measurement_method     \w
_diffrn_detector_area_resol_mean     10.00
_diffrn_reflns_number     7415
_diffrn_reflns_av_R_equivalents     0.0260
_diffrn_reflns_av_sigmaI/netI     0.0349
_diffrn_reflns_theta_min     3.18
_diffrn_reflns_theta_max     25.50
_diffrn_reflns_theta_full     25.50
_diffrn_measured_fraction_theta_max     0.989
_diffrn_measured_fraction_theta_full     0.989
_diffrn_reflns_limit_h_min     -8
_diffrn_reflns_limit_h_max     9
_diffrn_reflns_limit_k_min     -12
_diffrn_reflns_limit_k_max     12
_diffrn_reflns_limit_l_min     -14
_diffrn_reflns_limit_l_max     14
_diffrn_standards_number     ?
_diffrn_standards_interval_count     ?
_diffrn_standards_interval_time     ?
_diffrn_standards_decay_%     ?
_refine_special_details
;
Refinement of <i>F</i>^2^ against ALL reflections. The weighted <i>R</i>-factor
<i>wR</i> and goodness of fit <i>S</i> are based on <i>F</i>^2^, conventional
<i>R</i>-factors <i>R</i> are based on <i>F</i>, with <i>F</i> set to zero for
negative <i>F</i>^2^. The threshold expression of <i>F</i>^2^ >
\s(<i>F</i>^2^) is used only for calculating <i>R</i>-factors(gt) <i>etc</i>.
and is not relevant to the choice of reflections for refinement.
<i>R</i>-factors based on <i>F</i>^2^ are statistically about twice as large
as those based on <i>F</i>, and <i>R</i>- factors based on ALL data will be
even larger.
;
_reflns_number_total     3397
_reflns_number_gt     2749
_reflns_threshold_expression     I>2sigma(I)
_refine_ls_structure_factor_coef     Fsqd
_refine_ls_matrix_type     full
_refine_ls_R_factor_all     0.0512
_refine_ls_R_factor_gt     0.0397
_refine_ls_wR_factor_gt     0.1027
_refine_ls_wR_factor_ref     0.1229
_refine_ls_goodness_of_fit_ref     1.002
_refine_ls_restrained_S_all     1.002
_refine_ls_number_reflns     3397
_refine_ls_number_parameters     241
_refine_ls_number_restraints     0
_refine_ls_hydrogen_treatment     constr
_refine_ls_weighting_scheme     calc
_refine_ls_weighting_details
         'calc w=1/[\s^2^(Fo^2^)+(0.0641P)^2^+0.4268P] where P=(Fo^2^+2Fc^2^)/3'
_atom_sites_solution_hydrogens     geom
_atom_sites_solution_primary     direct
_atom_sites_solution_secondary     difmap
_refine_ls_shift/su_max     0.000
_refine_ls_shift/su_mean     0.000
_refine_diff_density_max     0.249
_refine_diff_density_min     -0.257
_refine_ls_extinction_method     none
_refine_ls_extinction_coef     ?
loop_
    _atom_type_symbol
    _atom_type_description
    _atom_type_scat_dispersion_real
    _atom_type_scat_dispersion_imag
    _atom_type_scat_source
    'C' 'C' 0.0033 0.0016
                         'International Tables Vol C Tables 4.2.6.8 and 6.1.1.4'
    'H' 'H' 0.0000 0.0000
                         'International Tables Vol C Tables 4.2.6.8 and 6.1.1.4'
    'N' 'N' 0.0061 0.0033
                         'International Tables Vol C Tables 4.2.6.8 and 6.1.1.4'
    'O' 'O' 0.0106 0.0060
                         'International Tables Vol C Tables 4.2.6.8 and 6.1.1.4'
    'S' 'S' 0.1246 0.1234
                         'International Tables Vol C Tables 4.2.6.8 and 6.1.1.4'
_computing_data_collection
;
PROCESS-AUTO (Rigaku, 2006)
;
_computing_cell_refinement
;
PROCESS-AUTO (Rigaku, 2006)
;
_computing_data_reduction
;
CrystalStructure (Rigaku, 2007)
;
_computing_structure_solution
;
SHELXS97 (Sheldrick, 2008)
;
_computing_structure_refinement
;
SHELXL97 (Sheldrick, 2008)
;
_computing_molecular_graphics
;
ORTEP-3 for windows (Farrugia, 2012)
;
_computing_publication_material
;
WinGX (Farrugia, 2012)
;
loop_
    _atom_site_type_symbol
    _atom_site_label
    _atom_site_fract_x
    _atom_site_fract_y
    _atom_site_fract_z
    _atom_site_U_iso_or_equiv
    _atom_site_adp_type
    _atom_site_calc_flag
    _atom_site_refinement_flags
    _atom_site_occupancy
    _atom_site_symmetry_multiplicity
    _atom_site_disorder_assembly
    _atom_site_disorder_group
    S S1 0.72628(8) 0.73569(5) 0.50085(4) 0.03662(17) Uani d . 1 1 . .
    O O1 0.5945(3) 1.02293(15) 0.26948(14) 0.0507(4) Uani d . 1 1 . .
    H H1 0.5889 1.1016 0.2705 0.076 Uiso calc R 1 1 . .
    O O2 0.7074(3) 1.00765(16) 0.43526(15) 0.0584(5) Uani d . 1 1 . .
    O O3 0.8936(2) 0.12754(14) 0.74240(13) 0.0435(4) Uani d . 1 1 . .
    O O4 0.5922(3) 0.46989(15) 0.17802(14) 0.0538(5) Uani d . 1 1 . .
    H H4 0.6221 0.4821 0.2387 0.081 Uiso calc R 1 1 . .
    O O5 0.5837(3) 0.28003(15) 0.26573(13) 0.0511(4) Uani d . 1 1 . .
    N N1 0.6762(2) 0.60007(15) 0.34796(13) 0.0305(4) Uani d . 1 1 . .
    N N2 0.9313(4) 0.3647(3) 0.90533(19) 0.0707(7) Uani d . 1 1 . .
    C C3 0.6693(3) 0.81547(19) 0.37300(17) 0.0324(5) Uani d . 1 1 . .
    C C2 0.6483(3) 0.72860(18) 0.30167(17) 0.0304(4) Uani d . 1 1 . .
    C C1 0.7188(3) 0.59016(18) 0.45268(16) 0.0291(4) Uani d . 1 1 . .
    C C4 0.6599(3) 0.9576(2) 0.36255(18) 0.0364(5) Uani d . 1 1 . .
    C C5 0.6022(3) 0.7595(2) 0.18262(18) 0.0416(5) Uani d . 1 1 . .
    H H5A 0.4835 0.7508 0.1747 0.062 Uiso calc R 1 1 . .
    H H5B 0.6938 0.6981 0.1365 0.062 Uiso calc R 1 1 . .
    H H5C 0.5997 0.8493 0.1601 0.062 Uiso calc R 1 1 . .
    C C6 0.7591(3) 0.46731(19) 0.52647(16) 0.0299(4) Uani d . 1 1 . .
    C C11 0.7480(3) 0.3481(2) 0.49263(17) 0.0333(5) Uani d . 1 1 . .
    H H11 0.7106 0.3464 0.4218 0.040 Uiso calc R 1 1 . .
    C C10 0.7910(3) 0.2323(2) 0.56132(18) 0.0361(5) Uani d . 1 1 . .
    H H10 0.7836 0.1537 0.5363 0.043 Uiso calc R 1 1 . .
    C C9 0.8457(3) 0.2333(2) 0.66802(17) 0.0332(5) Uani d . 1 1 . .
    C C8 0.8528(3) 0.3538(2) 0.70422(17) 0.0332(5) Uani d . 1 1 . .
    C C7 0.8122(3) 0.4681(2) 0.63359(17) 0.0337(5) Uani d . 1 1 . .
    H H7 0.8205 0.5468 0.6580 0.040 Uiso calc R 1 1 . .
    C C13 0.8752(3) 0.0017(2) 0.71520(19) 0.0412(5) Uani d . 1 1 . .
    H H13A 0.9542 -0.0312 0.6495 0.049 Uiso calc R 1 1 . .
    H H13B 0.7487 0.0139 0.7003 0.049 Uiso calc R 1 1 . .
    C C14 0.9314(3) -0.0965(2) 0.8147(2) 0.0450(6) Uani d . 1 1 . .
    H H14 1.0592 -0.1062 0.8277 0.054 Uiso calc R 1 1 . .
    C C15 0.8132(4) -0.0512(3) 0.9196(2) 0.0650(8) Uani d . 1 1 . .
    H H15A 0.8197 0.0342 0.9362 0.098 Uiso calc R 1 1 . .
    H H15B 0.8569 -0.1154 0.9804 0.098 Uiso calc R 1 1 . .
    H H15C 0.6878 -0.0434 0.9091 0.098 Uiso calc R 1 1 . .
    C C16 0.9239(4) -0.2326(2) 0.7854(3) 0.0605(7) Uani d . 1 1 . .
    H H16A 0.8005 -0.2242 0.7692 0.091 Uiso calc R 1 1 . .
    H H16B 0.9601 -0.2966 0.8474 0.091 Uiso calc R 1 1 . .
    H H16C 1.0064 -0.2622 0.7212 0.091 Uiso calc R 1 1 . .
    C C12 0.8996(3) 0.3588(2) 0.81619(19) 0.0440(5) Uani d . 1 1 . .
    C C17 0.5719(3) 0.3514(2) 0.18152(18) 0.0371(5) Uani d . 1 1 . .
    C C18 0.5320(5) 0.3165(3) 0.0724(2) 0.0676(8) Uani d . 1 1 . .
    H H18A 0.5375 0.2243 0.0769 0.101 Uiso calc R 1 1 . .
    H H18B 0.6217 0.3305 0.0159 0.101 Uiso calc R 1 1 . .
    H H18C 0.4111 0.3722 0.0538 0.101 Uiso calc R 1 1 . .
loop_
    _atom_site_aniso_label
    _atom_site_aniso_U_11
    _atom_site_aniso_U_22
    _atom_site_aniso_U_33
    _atom_site_aniso_U_12
    _atom_site_aniso_U_13
    _atom_site_aniso_U_23
    S1 0.0516(3) 0.0284(3) 0.0330(3) -0.0157(2) -0.0089(2) -0.0002(2)
    O1 0.0769(12) 0.0284(8) 0.0533(10) -0.0232(8) -0.0232(9) 0.0079(7)
    O2 0.0934(14) 0.0360(9) 0.0574(11) -0.0312(9) -0.0266(10) -0.0004(8)
    O3 0.0615(10) 0.0317(8) 0.0401(9) -0.0190(7) -0.0145(7) 0.0104(6)
    O4 0.0965(14) 0.0329(8) 0.0406(9) -0.0315(9) -0.0159(9) 0.0059(7)
    O5 0.0845(13) 0.0324(8) 0.0425(9) -0.0267(8) -0.0148(8) 0.0068(7)
    N1 0.0390(9) 0.0238(8) 0.0294(9) -0.0111(7) -0.0063(7) 0.0025(6)
    N2 0.0975(19) 0.0752(16) 0.0407(13) -0.0255(15) -0.0214(12) -0.0011(11)
    C3 0.0372(11) 0.0281(10) 0.0332(11) -0.0122(8) -0.0059(9) 0.0028(8)
    C2 0.0341(10) 0.0246(9) 0.0332(11) -0.0110(8) -0.0032(8) 0.0018(8)
    C1 0.0295(10) 0.0254(9) 0.0320(10) -0.0089(8) -0.0008(8) -0.0012(8)
    C4 0.0422(12) 0.0291(10) 0.0406(12) -0.0153(9) -0.0052(9) 0.0013(9)
    C5 0.0627(14) 0.0295(10) 0.0352(12) -0.0177(10) -0.0129(10) 0.0063(9)
    C6 0.0314(10) 0.0274(10) 0.0302(10) -0.0090(8) -0.0017(8) 0.0008(8)
    C11 0.0388(11) 0.0327(10) 0.0304(10) -0.0141(9) -0.0061(9) 0.0023(8)
    C10 0.0462(12) 0.0292(10) 0.0364(11) -0.0161(9) -0.0074(9) 0.0009(9)
    C9 0.0367(11) 0.0303(10) 0.0337(11) -0.0136(9) -0.0042(9) 0.0057(8)
    C8 0.0375(11) 0.0329(10) 0.0286(10) -0.0104(9) -0.0039(8) 0.0009(8)
    C7 0.0404(11) 0.0279(10) 0.0338(11) -0.0120(9) -0.0031(9) -0.0017(8)
    C13 0.0506(13) 0.0313(11) 0.0437(13) -0.0173(10) -0.0039(10) 0.0049(9)
    C14 0.0450(12) 0.0355(11) 0.0528(14) -0.0126(10) -0.0094(11) 0.0110(10)
    C15 0.088(2) 0.0519(15) 0.0481(15) -0.0164(15) -0.0039(14) 0.0141(12)
    C16 0.0697(17) 0.0333(12) 0.0743(19) -0.0146(12) -0.0043(15) 0.0111(12)
    C12 0.0577(14) 0.0389(12) 0.0357(13) -0.0157(11) -0.0094(10) 0.0032(9)
    C17 0.0473(12) 0.0272(10) 0.0388(12) -0.0148(9) -0.0030(9) -0.0010(9)
    C18 0.119(3) 0.0564(16) 0.0429(15) -0.0473(17) -0.0126(15) -0.0017(12)
_geom_special_details
;
All e.s.d.'s (except the e.s.d. in the dihedral angle between two l.s. planes)
are estimated using the full covariance matrix. The cell e.s.d.'s are taken
into account individually in the estimation of e.s.d.'s in distances, angles
and torsion angles; correlations between e.s.d.'s in cell parameters are only
used when they are defined by crystal symmetry. An approximate (isotropic)
treatment of cell e.s.d.'s is used for estimating e.s.d.'s involving l.s.
planes.
;
loop_
    _geom_bond_atom_site_label_1
    _geom_bond_atom_site_label_2
    _geom_bond_site_symmetry_2
    _geom_bond_distance
    _geom_bond_publ_flag
    S1 C3 . 1.713(2) ?
    S1 C1 . 1.713(2) ?
    O1 C4 . 1.316(3) ?
    O1 H1 . 0.8200 ?
    O2 C4 . 1.204(3) ?
    O3 C9 . 1.344(2) ?
    O3 C13 . 1.452(3) ?
    O4 C17 . 1.309(3) ?
    O4 H4 . 0.8200 ?
    O5 C17 . 1.203(3) ?
    N1 C1 . 1.321(3) ?
    N1 C2 . 1.380(2) ?
    N2 C12 . 1.135(3) ?
    C3 C2 . 1.369(3) ?
    C3 C4 . 1.477(3) ?
    C2 C5 . 1.493(3) ?
    C1 C6 . 1.470(3) ?
    C5 H5A . 0.9600 ?
    C5 H5B . 0.9600 ?
    C5 H5C . 0.9600 ?
    C6 C11 . 1.389(3) ?
    C6 C7 . 1.392(3) ?
    C11 C10 . 1.380(3) ?
    C11 H11 . 0.9300 ?
    C10 C9 . 1.392(3) ?
    C10 H10 . 0.9300 ?
    C9 C8 . 1.403(3) ?
    C8 C7 . 1.381(3) ?
    C8 C12 . 1.439(3) ?
    C7 H7 . 0.9300 ?
    C13 C14 . 1.512(3) ?
    C13 H13A . 0.9700 ?
    C13 H13B . 0.9700 ?
    C14 C15 . 1.506(4) ?
    C14 C16 . 1.533(3) ?
    C14 H14 . 0.9800 ?
    C15 H15A . 0.9600 ?
    C15 H15B . 0.9600 ?
    C15 H15C . 0.9600 ?
    C16 H16A . 0.9600 ?
    C16 H16B . 0.9600 ?
    C16 H16C . 0.9600 ?
    C17 C18 . 1.482(3) ?
    C18 H18A . 0.9600 ?
    C18 H18B . 0.9600 ?
    C18 H18C . 0.9600 ?
loop_
    _geom_angle_atom_site_label_1
    _geom_angle_atom_site_label_2
    _geom_angle_atom_site_label_3
    _geom_angle_site_symmetry_1
    _geom_angle_site_symmetry_3
    _geom_angle
    _geom_angle_publ_flag
    C3 S1 C1 . . 89.55(10) ?
    C4 O1 H1 . . 109.5 ?
    C9 O3 C13 . . 118.74(17) ?
    C17 O4 H4 . . 109.5 ?
    C1 N1 C2 . . 110.89(16) ?
    C2 C3 C4 . . 134.5(2) ?
    C2 C3 S1 . . 110.65(15) ?
    C4 C3 S1 . . 114.82(15) ?
    C3 C2 N1 . . 114.23(18) ?
    C3 C2 C5 . . 126.75(18) ?
    N1 C2 C5 . . 119.01(17) ?
    N1 C1 C6 . . 125.29(17) ?
    N1 C1 S1 . . 114.68(14) ?
    C6 C1 S1 . . 120.03(15) ?
    O2 C4 O1 . . 123.93(19) ?
    O2 C4 C3 . . 121.4(2) ?
    O1 C4 C3 . . 114.69(18) ?
    C2 C5 H5A . . 109.5 ?
    C2 C5 H5B . . 109.5 ?
    H5A C5 H5B . . 109.5 ?
    C2 C5 H5C . . 109.5 ?
    H5A C5 H5C . . 109.5 ?
    H5B C5 H5C . . 109.5 ?
    C11 C6 C7 . . 118.10(18) ?
    C11 C6 C1 . . 122.16(18) ?
    C7 C6 C1 . . 119.74(18) ?
    C10 C11 C6 . . 121.79(19) ?
    C10 C11 H11 . . 119.1 ?
    C6 C11 H11 . . 119.1 ?
    C11 C10 C9 . . 119.94(19) ?
    C11 C10 H10 . . 120.0 ?
    C9 C10 H10 . . 120.0 ?
    O3 C9 C10 . . 125.95(18) ?
    O3 C9 C8 . . 115.24(18) ?
    C10 C9 C8 . . 118.81(18) ?
    C7 C8 C9 . . 120.38(19) ?
    C7 C8 C12 . . 119.81(19) ?
    C9 C8 C12 . . 119.80(18) ?
    C8 C7 C6 . . 120.94(19) ?
    C8 C7 H7 . . 119.5 ?
    C6 C7 H7 . . 119.5 ?
    O3 C13 C14 . . 107.20(18) ?
    O3 C13 H13A . . 110.3 ?
    C14 C13 H13A . . 110.3 ?
    O3 C13 H13B . . 110.3 ?
    C14 C13 H13B . . 110.3 ?
    H13A C13 H13B . . 108.5 ?
    C15 C14 C13 . . 112.9(2) ?
    C15 C14 C16 . . 110.9(2) ?
    C13 C14 C16 . . 108.2(2) ?
    C15 C14 H14 . . 108.2 ?
    C13 C14 H14 . . 108.2 ?
    C16 C14 H14 . . 108.2 ?
    C14 C15 H15A . . 109.5 ?
    C14 C15 H15B . . 109.5 ?
    H15A C15 H15B . . 109.5 ?
    C14 C15 H15C . . 109.5 ?
    H15A C15 H15C . . 109.5 ?
    H15B C15 H15C . . 109.5 ?
    C14 C16 H16A . . 109.5 ?
    C14 C16 H16B . . 109.5 ?
    H16A C16 H16B . . 109.5 ?
    C14 C16 H16C . . 109.5 ?
    H16A C16 H16C . . 109.5 ?
    H16B C16 H16C . . 109.5 ?
    N2 C12 C8 . . 178.0(3) ?
    O5 C17 O4 . . 122.5(2) ?
    O5 C17 C18 . . 124.4(2) ?
    O4 C17 C18 . . 113.11(19) ?
    C17 C18 H18A . . 109.5 ?
    C17 C18 H18B . . 109.5 ?
    H18A C18 H18B . . 109.5 ?
    C17 C18 H18C . . 109.5 ?
    H18A C18 H18C . . 109.5 ?
    H18B C18 H18C . . 109.5 ?
loop_
    _geom_torsion_atom_site_label_1
    _geom_torsion_atom_site_label_2
    _geom_torsion_atom_site_label_3
    _geom_torsion_atom_site_label_4
    _geom_torsion_site_symmetry_1
    _geom_torsion_site_symmetry_2
    _geom_torsion_site_symmetry_3
    _geom_torsion_site_symmetry_4
    _geom_torsion
    _geom_torsion_publ_flag
    C1 S1 C3 C2 . . . . -0.09(16) ?
    C1 S1 C3 C4 . . . . -178.19(16) ?
    C4 C3 C2 N1 . . . . 177.9(2) ?
    S1 C3 C2 N1 . . . . 0.3(2) ?
    C4 C3 C2 C5 . . . . -1.3(4) ?
    S1 C3 C2 C5 . . . . -178.87(18) ?
    C1 N1 C2 C3 . . . . -0.4(2) ?
    C1 N1 C2 C5 . . . . 178.84(18) ?
    C2 N1 C1 C6 . . . . -179.40(18) ?
    C2 N1 C1 S1 . . . . 0.3(2) ?
    C3 S1 C1 N1 . . . . -0.13(16) ?
    C3 S1 C1 C6 . . . . 179.60(16) ?
    C2 C3 C4 O2 . . . . -170.3(2) ?
    S1 C3 C4 O2 . . . . 7.2(3) y
    C2 C3 C4 O1 . . . . 10.4(4) y
    S1 C3 C4 O1 . . . . -172.07(16) ?
    N1 C1 C6 C11 . . . . -2.8(3) ?
    S1 C1 C6 C11 . . . . 177.53(15) ?
    N1 C1 C6 C7 . . . . 176.48(19) ?
    S1 C1 C6 C7 . . . . -3.2(3) ?
    C7 C6 C11 C10 . . . . -1.1(3) ?
    C1 C6 C11 C10 . . . . 178.15(18) ?
    C6 C11 C10 C9 . . . . 0.6(3) ?
    C13 O3 C9 C10 . . . . -5.0(3) ?
    C13 O3 C9 C8 . . . . 174.90(18) ?
    C11 C10 C9 O3 . . . . -179.0(2) ?
    C11 C10 C9 C8 . . . . 1.1(3) ?
    O3 C9 C8 C7 . . . . 177.91(18) ?
    C10 C9 C8 C7 . . . . -2.2(3) ?
    O3 C9 C8 C12 . . . . -3.1(3) ?
    C10 C9 C8 C12 . . . . 176.8(2) y
    C9 C8 C7 C6 . . . . 1.6(3) ?
    C12 C8 C7 C6 . . . . -177.3(2) ?
    C11 C6 C7 C8 . . . . 0.0(3) ?
    C1 C6 C7 C8 . . . . -179.29(18) ?
    C9 O3 C13 C14 . . . . -177.85(18) ?
    O3 C13 C14 C15 . . . . 60.1(3) ?
    O3 C13 C14 C16 . . . . -176.75(19) ?
loop_
    _geom_hbond_atom_site_label_D
    _geom_hbond_atom_site_label_H
    _geom_hbond_atom_site_label_A
    _geom_hbond_site_symmetry_A
    _geom_hbond_distance_DH
    _geom_hbond_distance_HA
    _geom_hbond_distance_DA
    _geom_hbond_angle_DHA
    O1 H1 O5 1_565 0.82 1.87 2.691(2) 177
    O4 H4 N1 . 0.82 2.05 2.800(3) 152
    C10 H10 O2 1_545 0.93 2.30 3.192(3) 162
    C11 H11 O5 . 0.93 2.45 3.344(3) 161
data_global
_journal_date_recd_electronic     2015-01-28
_journal_date_accepted     2015-03-20
_journal_name_full     'Acta Crystallographica, Section E'
_journal_year     2015
_journal_volume     71
_journal_issue      5
_journal_page_first     o295
_journal_page_last     o296
_journal_paper_category     HO
_journal_paper_doi     10.1107/S2056989015005708
_journal_coeditor_code     XU5836
_publ_contact_author_name     'Gu-Ping Tang'
_publ_contact_author_address
;
Chemistry Department
Zhejiang University
Hangzhou, Zhejiang 310028
People's Republic of China
;
_publ_contact_author_email     'tangguping@zju.edu.cn'
_publ_contact_author_fax     '86-571-88273284'
_publ_contact_author_phone     '86-571-88273284'
_publ_section_title
;
Crystal structure of febuxostat--acetic acid (1/1)
;
loop_
    _publ_author_name
    _publ_author_address
    'Min Wu'
;
Chemistry Department
Zhejiang University
Hangzhou, Zhejiang 310028
People's Republic of China
;
    'Xiu-Rong Hu'
;
Chemistry Department
Zhejiang University
Hangzhou, Zhejiang 310028
People's Republic of China
;
    'Jian-Ming Gu'
;
Chemistry Department
Zhejiang University
Hangzhou, Zhejiang 310028
People's Republic of China
;
    'Gu-Ping Tang'
;
Chemistry Department
Zhejiang University
Hangzhou, Zhejiang 310028
People's Republic of China
;
