# Supplementary material for: Crystal structure of febuxostat–acetic acid (1/1)
Source: Acta Crystallogr E Crystallogr Commun. 2015 Apr 9;71(Pt 5):o295–6. doi: 10.1107/S2056989015005708 (PMC4420075; doi:10.1107/S2056989015005708)
Supplement: Supplementary file 2 [file e-71-0o295-Isup2.hkl]

#
# h,k,l, Fc-squared, Fo-squared, sigma(Fo-squared) and status flag
#
data_I
_shelx_title ' 0919feib in P -1'
_shelx_refln_list_code          4
_shelx_F_calc_maximum      235.27
_exptl_crystal_F_000       396.00
_reflns_d_resolution_high  0.8255
 
loop_
 _symmetry_equiv_pos_as_xyz
 'x, y, z'
 '-x, -y, -z'
 
_cell_length_a     7.6840
_cell_length_b    10.5800
_cell_length_c    12.0590
_cell_angle_alpha  84.897
_cell_angle_beta   84.674
_cell_angle_gamma  71.081
 
_shelx_F_squared_multiplier     1.000
 
loop_
 _refln_index_h
 _refln_index_k
 _refln_index_l
 _refln_F_squared_calc
 _refln_F_squared_meas
 _refln_F_squared_sigma
 _refln_observed_status
   2   0   0     2335.51     2393.81     26.41 o
   3   0   0      128.50      129.56      2.30 o
   4   0   0      234.98      245.94      4.31 o
   5   0   0       88.19      102.51      2.99 o
   6   0   0      117.04      118.39      3.60 o
   7   0   0       27.05       33.71      4.04 o
   8   0   0        0.09       -0.46      0.89 o
  -8   1   0        0.01        0.89      0.96 o
  -7   1   0        1.46        1.98      1.32 o
  -6   1   0        3.11        2.94      1.45 o
  -5   1   0       20.28       21.57      1.45 o
  -4   1   0      394.59      412.73     13.96 o
  -3   1   0      527.62      487.66      5.86 o
  -2   1   0     1024.66     1092.70      9.45 o
  -1   1   0      689.44      647.06     11.40 o
   3   1   0     1298.45     1348.23     17.00 o
   4   1   0     2685.66     2825.23     42.73 o
   5   1   0       16.45       22.37      3.18 o
   6   1   0       22.04       20.13      1.80 o
   7   1   0       24.46       21.23      1.83 o
   8   1   0        1.67        1.84      1.08 o
  -8   2   0        5.13        3.88      1.46 o
  -7   2   0        7.95        4.72      1.55 o
  -6   2   0       41.91       37.53      1.96 o
  -5   2   0       80.62       86.80      2.83 o
  -4   2   0      167.57      167.54      2.21 o
  -3   2   0      228.78      233.65      4.44 o
  -2   2   0       21.00       26.68      1.28 o
  -1   2   0      649.58      656.11      8.60 o
   0   2   0      401.14      381.14      3.34 o
   1   2   0      325.96      283.29      3.73 o
   2   2   0      359.53      381.15      7.74 o
   3   2   0      636.19      645.11     12.47 o
   4   2   0        5.89        7.06      0.70 o
   5   2   0        0.85        1.03      0.70 o
   6   2   0        3.01        3.23      0.83 o
   7   2   0       10.01       13.52      1.49 o
   8   2   0        0.03        1.13      1.15 o
   9   2   0        3.92        4.12      1.43 o
  -7   3   0      150.16      122.99     12.82 o
  -6   3   0        0.02        0.50      0.85 o
  -5   3   0      154.91      173.42      3.60 o
  -4   3   0       48.16       46.63      2.58 o
  -3   3   0       12.20        8.47      0.71 o
  -2   3   0        1.28        3.96      0.60 o
  -1   3   0     1189.86     1199.17     10.50 o
   0   3   0     3381.15     3405.06     36.13 o
   1   3   0       36.47       45.59      1.69 o
   2   3   0       24.86       11.93      1.88 o
   3   3   0      245.59      242.01      6.26 o
   4   3   0       93.28       86.40      3.92 o
   5   3   0        0.88        1.13      0.59 o
   6   3   0       53.87       64.26      2.14 o
   7   3   0       10.34       12.85      1.83 o
   8   3   0       20.31       23.17      2.91 o
   9   3   0        1.98        3.37      2.44 o
  -7   4   0        1.05        2.68      2.65 o
  -6   4   0       18.22       10.36      1.48 o
  -5   4   0       47.00       50.62      1.88 o
  -4   4   0        2.81        1.43      0.60 o
  -3   4   0       37.61       34.30      1.16 o
  -2   4   0       79.76       80.96      4.55 o
  -1   4   0      734.63      779.40     15.80 o
   0   4   0     2305.27     2546.88     29.99 o
   1   4   0     1392.35     1395.21     14.85 o
   2   4   0     2447.22     2516.17     36.96 o
   3   4   0      572.18      581.36     12.52 o
   4   4   0       65.38       70.17      3.94 o
   5   4   0      312.92      362.27     10.25 o
   6   4   0      101.94      132.19      4.16 o
   7   4   0       11.98       15.10      1.51 o
   8   4   0       20.52       16.75      1.72 o
   9   4   0       22.41       19.13      2.61 o
  -6   5   0        1.30        0.23      0.79 o
  -5   5   0        0.01       -0.26      0.56 o
  -4   5   0       90.30       91.56      2.13 o
  -3   5   0       43.99       54.68      1.49 o
  -2   5   0       11.07       17.61      1.09 o
  -1   5   0      587.61      579.27      7.30 o
   0   5   0       45.30       53.85      2.25 o
   1   5   0      614.64      647.25      6.90 o
   2   5   0      905.95      953.40     10.41 o
   3   5   0       94.12       83.57      4.36 o
   4   5   0     1071.33     1084.69     24.18 o
   5   5   0      204.62      211.41      8.20 o
   6   5   0      429.33      438.62      6.83 o
   7   5   0       70.34       68.95      2.44 o
   8   5   0       12.78       15.00      1.61 o
   9   5   0        0.17        2.90      4.13 o
  -6   6   0        8.48        9.34      2.04 o
  -5   6   0        0.26        0.61      0.65 o
  -4   6   0       39.60       37.13      1.88 o
  -3   6   0       19.52       23.60      1.61 o
  -2   6   0       14.01       13.84      1.07 o
  -1   6   0        0.01        0.72      0.55 o
   0   6   0       22.06       22.63      1.51 o
   1   6   0       61.68       83.06      4.99 o
   2   6   0      477.21      495.40      6.20 o
   3   6   0      433.24      420.30      5.07 o
   4   6   0        9.03        9.51      2.54 o
   5   6   0       71.72       70.39      5.13 o
   6   6   0       12.59       13.89      3.42 o
   7   6   0        7.98        9.11      1.03 o
   8   6   0       55.08       58.19      6.90 o
   9   6   0       63.83       68.85      5.26 o
  -5   7   0      145.79      150.02     21.78 o
  -4   7   0        0.19        0.62      0.65 o
  -3   7   0      157.58      160.63      4.98 o
  -2   7   0       29.93       30.75      2.82 o
  -1   7   0      948.64      941.07     11.12 o
   0   7   0       22.85       21.55      1.40 o
   1   7   0      131.31      140.10      3.19 o
   2   7   0      874.59      855.52     11.17 o
   3   7   0      128.00      125.73      3.55 o
   4   7   0       27.75       26.40      1.51 o
   5   7   0       48.25       53.46      5.10 o
   6   7   0       31.72       31.76      4.74 o
   7   7   0        0.36       -0.40      0.68 o
   8   7   0       99.91      109.51      6.22 o
  -4   8   0        1.02        0.44      0.71 o
  -3   8   0      147.55      151.11     12.74 o
  -2   8   0       44.48       46.75      3.23 o
  -1   8   0      931.50      896.21     12.12 o
   0   8   0      846.70      872.20     12.02 o
   1   8   0      492.75      478.47      6.95 o
   2   8   0       29.63       29.60      2.22 o
   3   8   0      385.64      356.31     15.47 o
   4   8   0       55.31       62.78      3.00 o
   5   8   0       43.75       36.19      1.67 o
   6   8   0       37.42       41.17      2.79 o
   7   8   0       29.55       21.32     17.01 o
   8   8   0        7.46        8.11      2.88 o
  -4   9   0        0.00        0.85      3.06 o
  -3   9   0      168.15      174.08      4.09 o
  -2   9   0        1.47        1.26      0.93 o
  -1   9   0        6.27        5.13      1.56 o
   0   9   0        3.50        3.75      1.25 o
   1   9   0      712.57      684.43      9.83 o
   2   9   0      197.31      184.17      4.21 o
   3   9   0       38.24       40.84      4.50 o
   4   9   0       85.08       87.83      3.70 o
   5   9   0        0.78       -0.91      1.14 o
   6   9   0       18.65       12.41      2.96 o
   7   9   0        1.97        0.12      2.29 o
   8   9   0        0.49        1.70      1.70 o
  -3  10   0       43.55       39.18      9.18 o
  -2  10   0       26.74       23.11      2.18 o
  -1  10   0       41.44       35.86      2.67 o
   0  10   0      112.32      109.78      4.08 o
   1  10   0       45.75       52.17      4.49 o
   2  10   0       20.45       24.17      2.04 o
   3  10   0        3.37        3.38      1.48 o
   4  10   0       30.74       22.15      2.66 o
   5  10   0       73.72       69.33      7.34 o
   6  10   0        0.58        0.48      1.13 o
   7  10   0        0.41       -0.22      2.50 o
  -1  11   0       45.80       48.43      7.04 o
   0  11   0       87.23       86.48      3.64 o
   1  11   0       25.17       27.19      2.51 o
   2  11   0      109.78      101.86      5.19 o
   3  11   0       46.23       51.73     10.03 o
   4  11   0        0.07        0.36      1.45 o
   5  11   0        5.43        4.65      2.12 o
   6  11   0       49.35       52.46      3.39 o
   7  11   0        0.27        0.70      3.07 o
   0  12   0        5.75        8.27      2.29 o
   1  12   0       14.56       19.36      3.65 o
   2  12   0       41.06       39.60      3.72 o
   3  12   0      173.99      171.37      8.25 o
   4  12   0       15.19       16.32      3.41 o
   5  12   0       46.17       51.01      4.13 o
  -5 -12   1      101.52      111.06      5.11 o
  -4 -12   1       17.57       16.17      2.68 o
  -3 -12   1       26.26       28.26      3.85 o
  -2 -12   1       22.73       21.93      2.54 o
  -1 -12   1        6.29        7.07      1.87 o
   0 -12   1        1.05        1.24      1.66 o
  -6 -11   1        0.35       -0.74      1.41 o
  -5 -11   1       16.49       17.62      2.59 o
  -4 -11   1       97.44      106.04      6.16 o
  -3 -11   1        0.77        1.73      1.50 o
  -2 -11   1      210.77      204.67      5.98 o
  -1 -11   1       40.87       41.57      2.83 o
   0 -11   1        9.33       10.12      2.01 o
   1 -11   1        4.08        5.73      1.72 o
  -7 -10   1       37.29       30.64      6.25 o
  -6 -10   1       31.42       27.46      2.64 o
  -5 -10   1        0.22        0.85      1.33 o
  -4 -10   1        7.45        5.94      2.00 o
  -3 -10   1       72.76       66.25      7.95 o
  -2 -10   1       68.90       70.36      3.20 o
  -1 -10   1      117.98      111.43      4.94 o
   0 -10   1        3.43        3.26      1.44 o
   1 -10   1      142.30      145.28      4.95 o
   2 -10   1       15.72       16.28      2.08 o
   3 -10   1        6.99        5.71      1.25 o
  -8  -9   1       15.10        4.15      6.85 o
  -7  -9   1       20.42       20.53      5.12 o
  -6  -9   1       57.04       50.14      6.40 o
  -5  -9   1       52.18       58.83      2.68 o
  -4  -9   1      230.76      223.17      5.45 o
  -3  -9   1      958.34      851.65     18.05 o
  -2  -9   1       22.40       26.85      2.14 o
  -1  -9   1      142.61      132.37      3.91 o
   0  -9   1        2.17        2.61      1.15 o
   1  -9   1      426.76      437.18      7.60 o
   2  -9   1        2.84        2.67      1.08 o
   3  -9   1       23.07       18.54      2.06 o
   4  -9   1        7.89        6.34      4.08 o
  -8  -8   1        0.98        0.38      1.21 o
  -7  -8   1        6.55        5.36      3.35 o
  -6  -8   1       47.46       41.74      5.47 o
  -5  -8   1      179.03      172.74      9.16 o
  -4  -8   1        3.16        0.62      1.97 o
  -3  -8   1      571.12      563.65     21.57 o
  -2  -8   1      970.13      969.37     17.59 o
  -1  -8   1      956.27      958.43     13.72 o
   0  -8   1      170.32      187.70      5.03 o
   1  -8   1      357.70      362.65      6.30 o
   2  -8   1        7.72        8.01      1.34 o
   3  -8   1        0.00        0.08      0.86 o
   4  -8   1      132.87      127.93      3.67 o
  -8  -7   1        9.51        8.92      1.33 o
  -7  -7   1        3.02        1.06      2.40 o
  -6  -7   1       37.70       35.79      4.79 o
  -5  -7   1       24.80       30.82      4.25 o
  -4  -7   1      358.25      353.84     11.16 o
  -3  -7   1       86.41       88.29      3.72 o
  -2  -7   1       60.88       57.56      8.73 o
  -1  -7   1     1421.96     1429.42     17.44 o
   0  -7   1        7.53        7.81      1.25 o
   1  -7   1      222.62      231.09      5.15 o
   2  -7   1       16.04       12.83      1.55 o
   3  -7   1      304.14      289.47     18.21 o
   4  -7   1        0.16        1.21      0.93 o
   5  -7   1       90.89       87.42      3.71 o
  -9  -6   1        2.67       -1.48      2.23 o
  -8  -6   1       21.88       17.62      1.83 o
  -7  -6   1       18.71       15.92      1.77 o
  -6  -6   1       15.14       19.00      3.66 o
  -5  -6   1      279.18      276.44      9.75 o
  -4  -6   1      369.65      357.26     10.60 o
  -3  -6   1        3.76        1.33      1.13 o
  -2  -6   1        1.63        1.32      0.72 o
  -1  -6   1       10.27        6.87      1.06 o
   0  -6   1        4.29        2.81      0.97 o
   1  -6   1       11.97        9.42      1.28 o
   2  -6   1       80.40       75.11      1.91 o
   3  -6   1       14.01       15.38      1.28 o
   4  -6   1        8.08        4.55      1.38 o
   5  -6   1       15.62        9.61      2.00 o
   6  -6   1        9.03        7.20      2.44 o
  -9  -5   1       21.38       27.59      8.19 o
  -8  -5   1      105.86       98.77      5.06 o
  -7  -5   1       39.99       46.01      5.79 o
  -6  -5   1      549.39      549.80     15.79 o
  -5  -5   1       19.92       20.02      3.20 o
  -4  -5   1       31.89       27.56      3.20 o
  -3  -5   1      274.70      288.00      6.38 o
  -2  -5   1       21.11       21.98      1.77 o
  -1  -5   1      510.33      503.54     13.33 o
   0  -5   1        1.90        1.54      0.66 o
   1  -5   1      330.04      365.50      4.69 o
   2  -5   1      325.31      347.78      4.91 o
   3  -5   1        0.04        0.64      0.47 o
   4  -5   1       18.03       16.74      1.14 o
   5  -5   1       17.58       14.65      1.18 o
   6  -5   1        1.06       -0.47      0.63 o
  -9  -4   1        2.08        2.46      1.44 o
  -8  -4   1       19.80       24.73      2.26 o
  -7  -4   1       28.73       34.52      3.98 o
  -6  -4   1        5.87        5.52      2.43 o
  -5  -4   1      187.07      204.66      7.26 o
  -4  -4   1      233.69      243.79      7.16 o
  -3  -4   1     1211.39     1214.52     17.34 o
  -2  -4   1     1912.67     2009.89     28.68 o
  -1  -4   1     1097.80     1228.00     16.17 o
   0  -4   1      253.66      219.47      4.87 o
   1  -4   1       22.08       21.17      1.17 o
   2  -4   1        4.05        8.07      0.69 o
   3  -4   1      297.60      331.47      4.06 o
   4  -4   1        1.00        1.22      1.09 o
   5  -4   1        6.09        5.68      1.01 o
   6  -4   1        5.21        3.74      0.67 o
   7  -4   1        3.61        9.66      5.56 o
  -9  -3   1        0.00        1.96      2.43 o
  -8  -3   1       13.76       14.25      1.77 o
  -7  -3   1        9.49        8.94      1.42 o
  -6  -3   1       29.76       31.20      1.67 o
  -5  -3   1       19.76       18.71      2.53 o
  -4  -3   1        3.36        4.05      1.60 o
  -3  -3   1        0.09        0.22      1.02 o
  -2  -3   1     1434.77     1404.19     18.79 o
  -1  -3   1     1049.78      979.51     12.44 o
   0  -3   1        4.67       10.64      0.72 o
   1  -3   1      250.93      251.77      3.24 o
   2  -3   1       20.56       23.48      1.77 o
   3  -3   1      717.13      731.79      7.01 o
   4  -3   1       16.91       21.34      1.26 o
   5  -3   1      536.14      548.74      6.79 o
   6  -3   1        1.99        1.76      1.06 o
   7  -3   1       35.21       26.14      1.92 o
  -9  -2   1        2.61        1.12      1.41 o
  -8  -2   1       13.74       13.21      2.29 o
  -7  -2   1        0.11        1.14      0.94 o
  -6  -2   1       26.69       28.47      1.49 o
  -5  -2   1      102.17      106.07      2.47 o
  -4  -2   1        7.67       11.81      1.78 o
  -3  -2   1      158.71      156.45      4.51 o
  -2  -2   1     1196.82     1168.02     14.69 o
  -1  -2   1      498.82      454.01      5.77 o
   0  -2   1      300.24      292.52      4.90 o
   1  -2   1     2521.20     2537.48     36.43 o
   2  -2   1      388.17      333.56      3.44 o
   3  -2   1      151.79      151.16      2.04 o
   4  -2   1      181.78      155.83      2.50 o
   5  -2   1        1.21        1.39      0.63 o
   6  -2   1       17.03       16.99      1.77 o
   7  -2   1        6.09        7.14      1.78 o
   8  -2   1        8.30        6.07      1.95 o
  -8  -1   1        0.79        0.79      1.07 o
  -7  -1   1        0.11        0.46      0.88 o
  -6  -1   1      704.77      717.46     10.95 o
  -5  -1   1      364.91      395.00      6.02 o
  -4  -1   1     2600.18     2841.45     35.81 o
  -3  -1   1       25.83       17.80      1.70 o
  -2  -1   1      475.42      481.51     10.30 o
  -1  -1   1      512.03      448.15     11.26 o
   1  -1   1      452.29      420.09      3.68 o
   2  -1   1      431.84      448.52      7.01 o
   3  -1   1      293.62      292.03      3.07 o
   4  -1   1        3.26        4.08      0.71 o
   5  -1   1        1.13        1.02      0.48 o
   6  -1   1        3.15        3.09      0.92 o
   7  -1   1        7.26        5.50      1.57 o
   8  -1   1       11.16        9.20      2.01 o
  -8   0   1        8.26        6.93      1.56 o
  -7   0   1       53.45       55.41      3.08 o
  -6   0   1       10.56        8.77      1.19 o
  -5   0   1      103.70      111.20      2.90 o
  -4   0   1      301.78      320.53      6.29 o
  -3   0   1      740.53      760.49     14.14 o
  -2   0   1    55351.54    45358.28   1711.31 o
  -1   0   1       17.11       22.08      0.71 o
   1   0   1      156.88      173.65      1.74 o
   2   0   1     2472.08     2419.04     22.49 o
   3   0   1      277.17      307.71      5.45 o
   4   0   1      871.12      863.36     20.96 o
   5   0   1      143.61      142.88      2.69 o
   6   0   1       13.60       17.48      1.80 o
   7   0   1       15.28        9.28      7.24 o
   8   0   1        8.36        8.86      1.69 o
  -8   1   1        0.53        0.18      0.94 o
  -7   1   1        3.48        2.47      1.08 o
  -6   1   1      164.91      175.69      3.66 o
  -5   1   1       34.64       34.90      2.19 o
  -4   1   1      314.79      330.22     20.82 o
  -3   1   1       23.16       30.64      1.31 o
  -2   1   1      506.07      561.74      5.41 o
  -1   1   1      472.89      436.56     10.73 o
   1   1   1     2008.79     2003.69     23.95 o
   2   1   1    10059.08     8939.09    191.77 o
   3   1   1      657.40      640.84      7.64 o
   4   1   1      226.42      229.63      3.82 o
   5   1   1        8.10        9.70      1.09 o
   6   1   1        6.06        6.23      1.28 o
   7   1   1        1.06        0.86      1.09 o
   8   1   1       42.98       46.55      5.50 o
   9   1   1        0.02        0.16      0.85 o
  -8   2   1        1.69        1.88      3.20 o
  -7   2   1       22.59       19.58      1.63 o
  -6   2   1       18.35       17.40      3.54 o
  -5   2   1       18.02       15.04      1.41 o
  -4   2   1       23.08       27.34      1.39 o
  -3   2   1       24.34       26.29      3.05 o
  -2   2   1       99.16       98.56      1.44 o
  -1   2   1       33.45       33.46      1.07 o
   0   2   1       20.83       24.92      0.81 o
   1   2   1     1778.11     1751.21     20.67 o
   2   2   1      194.53       -0.55      0.59 o
   4   2   1       13.23       14.46      1.39 o
   5   2   1        4.42        4.02      0.93 o
   6   2   1       11.42        8.83      1.38 o
   7   2   1       27.80       24.59      3.09 o
   8   2   1        5.12        4.71      1.12 o
   9   2   1        3.93        2.69      1.11 o
  -7   3   1       33.24       36.10      1.79 o
  -6   3   1       11.21        9.02      1.33 o
  -5   3   1        0.10       -0.31      0.59 o
  -4   3   1       22.85       33.55      1.28 o
  -3   3   1      750.59      807.26      7.08 o
  -2   3   1      642.12      696.75      5.97 o
  -1   3   1      637.85      601.08      4.79 o
   0   3   1       11.24       23.12      1.10 o
   1   3   1      788.79      751.19      6.76 o
   2   3   1       42.56       41.65      0.99 o
   4   3   1       64.67       78.99      4.96 o
   5   3   1       88.32       93.32      2.20 o
   6   3   1       94.43      111.83      6.66 o
   7   3   1        0.63       -0.15      0.75 o
   8   3   1       44.58       49.56      8.26 o
   9   3   1        0.03        4.55      5.11 o
  -7   4   1        6.84        1.39      2.45 o
  -6   4   1        0.63        1.19      0.65 o
  -5   4   1        1.65        1.83      0.82 o
  -4   4   1       45.92       55.03      3.28 o
  -3   4   1      321.49      308.36      7.16 o
  -2   4   1      535.53      536.44      7.79 o
  -1   4   1       73.98       78.48      1.43 o
   0   4   1     3900.52     4222.81     70.43 o
   1   4   1      256.12      236.96      2.55 o
   2   4   1       26.22       33.03      1.42 o
   3   4   1     1046.02     1153.62     23.00 o
   4   4   1      266.54        0.85      0.85 o
   5   4   1       40.77       42.52      1.18 o
   6   4   1      128.04      127.33      3.00 o
   7   4   1      163.65      172.12      7.83 o
   8   4   1        4.30        4.33      1.10 o
   9   4   1       11.36       20.64      6.36 o
  -6   5   1       25.08       23.10      4.54 o
  -5   5   1       10.56        6.42      0.82 o
  -4   5   1       69.76       78.38      2.30 o
  -3   5   1      162.64      163.39      3.83 o
  -2   5   1       69.95       77.03      2.07 o
  -1   5   1      223.23      243.53      2.80 o
   0   5   1     1074.89     1159.80     10.47 o
   1   5   1       15.29       14.05      0.94 o
   2   5   1     1155.30     1297.74     68.19 o
   3   5   1      954.89     1000.04     27.61 o
   4   5   1     1693.24     1831.90     40.30 o
   5   5   1      249.88      249.51      8.74 o
   6   5   1       48.05       53.47      2.54 o
   7   5   1       20.15       24.73      1.36 o
   8   5   1       46.58       50.29      3.33 o
   9   5   1        0.19        7.50      5.88 o
  -6   6   1        3.74        7.06      2.69 o
  -5   6   1       57.79       59.08      4.97 o
  -4   6   1        1.81        1.70      0.48 o
  -3   6   1        0.00       -0.33      0.42 o
  -2   6   1       21.32       22.47      1.02 o
  -1   6   1       12.20       15.83      1.15 o
   0   6   1      394.89      383.21      9.92 o
   1   6   1      399.30      371.43      4.44 o
   2   6   1        5.61        9.22      1.04 o
   3   6   1      262.64      266.28      4.30 o
   4   6   1       35.50       30.44      1.27 o
   5   6   1        0.21       -0.98      1.90 o
   6   6   1       41.02       53.83      7.26 o
   7   6   1      156.10      158.14      6.39 o
   8   6   1       27.53       22.54      3.41 o
   9   6   1       42.41       41.99      7.41 o
  -5   7   1       75.79       91.86      6.29 o
  -4   7   1       15.75        9.31      2.50 o
  -3   7   1      392.45      372.31      4.86 o
  -2   7   1        1.87        0.76      0.63 o
  -1   7   1      274.42      274.37      3.88 o
   0   7   1      866.15      841.27      9.52 o
   1   7   1       99.37       96.05      4.20 o
   2   7   1        0.15        0.41      0.90 o
   3   7   1      284.04      313.55     10.17 o
   4   7   1        7.47        6.69      1.81 o
   5   7   1       27.74       36.78      1.67 o
   6   7   1      338.46      342.40     13.09 o
   7   7   1       10.82       11.87      2.79 o
   8   7   1       28.44       29.86      3.96 o
   9   7   1        5.48        5.12      2.70 o
  -4   8   1       26.21       27.47      2.99 o
  -3   8   1      524.56      509.67      5.90 o
  -2   8   1      498.20      496.32      5.98 o
  -1   8   1      220.64      235.32      9.32 o
   0   8   1      141.71      153.75     10.20 o
   1   8   1      206.27      193.39      3.57 o
   2   8   1        7.81        8.41      1.82 o
   3   8   1      104.75      114.20      5.26 o
   4   8   1       84.42       84.96      3.02 o
   5   8   1       24.82       26.28      3.29 o
   6   8   1       42.92       39.50      7.39 o
   7   8   1      142.41      154.28      5.49 o
   8   8   1        0.65       -1.08      2.89 o
  -4   9   1        0.81        2.77      1.90 o
  -3   9   1        5.13        4.74      1.14 o
  -2   9   1        6.31        3.16      1.23 o
  -1   9   1      309.63      307.76      5.58 o
   0   9   1       73.78       71.76      2.60 o
   1   9   1       90.46       83.52      4.32 o
   2   9   1       52.51       47.04      3.50 o
   3   9   1        5.62        7.13      1.40 o
   4   9   1        4.08        3.23      1.33 o
   5   9   1        2.24        2.21      1.09 o
   6   9   1        0.47        0.99      0.77 o
   7   9   1       23.69       22.67      2.69 o
   8   9   1       52.89       53.43      5.35 o
  -3  10   1        2.05        1.24      3.23 o
  -2  10   1       61.62       66.60      6.03 o
  -1  10   1       17.96       15.87      2.50 o
   0  10   1        8.28        8.96      1.69 o
   1  10   1       11.51        9.65      1.81 o
   2  10   1       14.90       12.89      1.90 o
   3  10   1       66.24       53.31      3.53 o
   4  10   1        1.31        1.47      1.39 o
   5  10   1        2.70        3.30      1.39 o
   6  10   1       37.56       41.83     13.09 o
   7  10   1       71.44       50.12     35.44 o
  -1  11   1       40.19       39.32      3.62 o
   0  11   1       80.74       77.03      5.53 o
   1  11   1       19.76       17.64      2.32 o
   2  11   1        0.34        2.02      1.70 o
   3  11   1       23.87       23.15      2.42 o
   4  11   1       78.88       69.86      3.35 o
   5  11   1       19.24       19.38      2.40 o
   6  11   1      110.33      122.39      9.79 o
   7  11   1       28.21       19.33     15.08 o
   0  12   1       53.49       51.22      3.79 o
   1  12   1      124.04      138.45      7.50 o
   2  12   1       82.30       90.96      4.45 o
   3  12   1       99.27      104.53      4.68 o
   4  12   1        7.96       11.43      2.58 o
   5  12   1        5.69        6.92      2.14 o
  -5 -12   2       43.14       55.58      3.98 o
  -4 -12   2       19.78       20.42      3.08 o
  -3 -12   2        6.85        4.85      1.91 o
  -2 -12   2        3.44        3.06      1.73 o
  -1 -12   2       96.10       98.64      4.92 o
  -6 -11   2       43.38       36.00      3.63 o
  -5 -11   2       15.03       13.00      2.81 o
  -4 -11   2      161.84      158.28      5.20 o
  -3 -11   2        0.14       -0.49      1.18 o
  -2 -11   2       22.35       23.06      2.78 o
  -1 -11   2        7.09        7.70      1.86 o
   0 -11   2       16.62       13.98      2.84 o
   1 -11   2        0.87       -0.10      1.31 o
  -7 -10   2        8.37        5.67      4.16 o
  -6 -10   2        0.02        1.00      0.77 o
  -5 -10   2       28.13       28.35      2.57 o
  -4 -10   2       35.49       31.10      2.86 o
  -3 -10   2      107.60      102.59      3.87 o
  -2 -10   2        0.09       -0.78      1.17 o
  -1 -10   2      220.29      208.61      5.82 o
   0 -10   2       32.38       32.55      2.53 o
   1 -10   2       40.36       43.44      3.91 o
   2 -10   2      122.04      119.66      4.29 o
  -8  -9   2        7.69        6.14      4.16 o
  -7  -9   2       56.17       59.75      7.61 o
  -6  -9   2      134.73      130.86      9.69 o
  -5  -9   2      560.72      551.10     19.11 o
  -4  -9   2       23.91       20.46      3.49 o
  -3  -9   2      278.65      272.23      5.81 o
  -2  -9   2        7.26        4.00      1.38 o
  -1  -9   2      686.61      681.75     10.50 o
   0  -9   2       61.55       70.13      3.34 o
   1  -9   2       57.57       63.65      5.37 o
   2  -9   2        5.03        3.66      1.25 o
   3  -9   2        3.39        3.02      1.46 o
   4  -9   2        1.86        1.66      1.33 o
  -8  -8   2       10.30        6.65      3.85 o
  -7  -8   2       38.64       42.91      6.03 o
  -6  -8   2       13.45       12.35      3.94 o
  -5  -8   2      459.54      466.83     16.68 o
  -4  -8   2      432.05      436.14     10.36 o
  -3  -8   2      919.34      880.27     16.62 o
  -2  -8   2      293.03      300.72      6.30 o
  -1  -8   2      608.50      598.61      9.02 o
   0  -8   2      142.54      157.42      6.20 o
   1  -8   2      103.45      106.40      4.26 o
   2  -8   2      216.23      203.83      4.74 o
   3  -8   2       43.46       43.80      4.08 o
   4  -8   2       64.15       63.35      3.09 o
  -8  -7   2       23.48       15.67      4.55 o
  -7  -7   2        4.12        2.29      2.71 o
  -6  -7   2      137.67      146.33      8.21 o
  -5  -7   2       26.59       25.89      4.15 o
  -4  -7   2       47.96       42.22      3.23 o
  -3  -7   2      544.44      539.16     10.17 o
  -2  -7   2      139.80      124.56      4.26 o
  -1  -7   2       70.86       62.16      9.91 o
   0  -7   2       49.98       45.42      2.28 o
   1  -7   2      373.00      368.62      6.29 o
   2  -7   2        1.00        1.46      0.98 o
   3  -7   2      266.07      268.84      5.68 o
   4  -7   2        6.38        4.92      1.21 o
   5  -7   2       13.96        9.04      1.93 o
  -8  -6   2        2.82        4.64      1.65 o
  -7  -6   2      124.58      145.19      8.12 o
  -6  -6   2       93.35       94.81      6.35 o
  -5  -6   2       24.57       22.73      3.61 o
  -4  -6   2       11.72       12.27      1.99 o
  -3  -6   2        3.00        4.89      1.48 o
  -2  -6   2        0.23       -0.10      1.01 o
  -1  -6   2       14.66       13.69      1.60 o
   0  -6   2       70.98       80.25      4.42 o
   1  -6   2       77.50       80.55      2.28 o
   2  -6   2        9.30        5.96      1.01 o
   3  -6   2       62.05       69.64      2.14 o
   4  -6   2       52.62       58.25      3.12 o
   5  -6   2        0.49        0.77      0.84 o
   6  -6   2       40.74       39.24      2.60 o
  -9  -5   2        4.99        2.84      1.45 o
  -8  -5   2      159.84      159.86      4.69 o
  -7  -5   2        7.07        2.88      2.40 o
  -6  -5   2       15.14       19.76      3.50 o
  -5  -5   2       78.84       72.62      4.87 o
  -4  -5   2       20.46       19.91      2.06 o
  -3  -5   2      235.37      237.87      5.17 o
  -2  -5   2        5.92        7.03      1.56 o
  -1  -5   2      466.37      511.86      7.74 o
   0  -5   2      450.36      492.83      6.73 o
   1  -5   2       25.10       16.55      1.50 o
   2  -5   2       42.42       46.31      2.10 o
   3  -5   2       66.49       70.76      5.65 o
   4  -5   2       57.58       62.13      2.48 o
   5  -5   2       58.33       60.77      3.51 o
   6  -5   2        0.28        0.41      0.73 o
  -9  -4   2        4.00        3.25      1.85 o
  -8  -4   2        0.45       -0.48      1.12 o
  -7  -4   2       15.77       15.66      1.54 o
  -6  -4   2       20.42       19.71      3.11 o
  -5  -4   2      331.49      346.51     12.49 o
  -4  -4   2      636.39      636.97     10.19 o
  -3  -4   2      199.67      216.36      6.30 o
  -2  -4   2      763.41      741.73     11.88 o
  -1  -4   2       69.72       69.54      5.15 o
   0  -4   2       74.59       95.37      8.46 o
   1  -4   2     1633.09     1823.32     21.51 o
   2  -4   2        1.05        0.31      0.62 o
   3  -4   2        1.69        3.16      0.86 o
   4  -4   2       24.24       23.25      1.83 o
   5  -4   2       28.18       30.32      1.74 o
   6  -4   2        5.63        3.14      1.09 o
   7  -4   2        0.01        0.31      1.62 o
  -9  -3   2        5.73        4.49      1.81 o
  -8  -3   2        0.69        0.68      0.95 o
  -7  -3   2        0.43        0.09      0.79 o
  -6  -3   2       15.27       14.83      1.84 o
  -5  -3   2        3.45        2.60      1.60 o
  -4  -3   2      406.41      414.03     11.69 o
  -3  -3   2       87.56       80.65      2.54 o
  -2  -3   2      613.15      586.16      8.31 o
  -1  -3   2      418.22      423.43      6.55 o
   0  -3   2      515.92      479.78      7.37 o
   1  -3   2     1456.18     1412.64     14.97 o
   2  -3   2       31.25       30.88      2.41 o
   3  -3   2     1093.72     1128.98     12.51 o
   4  -3   2        3.77        3.91      0.73 o
   5  -3   2      197.90      184.83      7.22 o
   6  -3   2        0.67       -0.39      0.64 o
   7  -3   2        3.02        2.40      1.46 o
  -8  -2   2       22.69       14.48      1.60 o
  -7  -2   2       49.45       48.80      2.49 o
  -6  -2   2        1.96        1.58      0.90 o
  -5  -2   2        0.09        0.60      0.87 o
  -4  -2   2      258.78      262.81      6.37 o
  -3  -2   2        4.83        3.71      1.04 o
  -2  -2   2        2.61        6.21      1.20 o
  -1  -2   2     3326.20     3160.18     58.75 o
   0  -2   2        9.87        5.99      1.29 o
   1  -2   2      629.25      633.35      8.48 o
   2  -2   2      551.74      498.18     23.46 o
   3  -2   2       10.07       10.16      1.09 o
   4  -2   2       67.61       77.56      2.20 o
   5  -2   2        0.02        0.04      0.47 o
   6  -2   2       45.96       49.92      3.75 o
   7  -2   2      108.93      102.28      5.36 o
   8  -2   2       33.62       24.30      4.51 o
  -8  -1   2      208.47      190.07      4.97 o
  -7  -1   2       30.85       27.37      2.01 o
  -6  -1   2     1228.16     1300.55     19.52 o
  -5  -1   2        0.10       -0.47      0.68 o
  -4  -1   2      304.52      321.94      5.90 o
  -3  -1   2        7.26        4.56      1.13 o
  -2  -1   2      937.24      996.11     12.46 o
  -1  -1   2      147.94      142.39      2.51 o
   0  -1   2      565.77      559.68      8.81 o
   1  -1   2      778.04      728.42     13.33 o
   2  -1   2        2.46        5.34      0.72 o
   3  -1   2        3.72        1.61      0.49 o
   4  -1   2       15.28        9.85      0.83 o
   5  -1   2       58.59       57.17      2.31 o
   6  -1   2        3.53        3.22      1.09 o
   7  -1   2       38.94       44.08      3.26 o
   8  -1   2        3.32        2.89      2.03 o
  -8   0   2        4.44        2.37      0.98 o
  -7   0   2       37.65       44.12      2.33 o
  -6   0   2       26.66       28.00      3.97 o
  -5   0   2      113.07      117.39      2.74 o
  -4   0   2     8291.94     9290.17    167.48 o
  -3   0   2       27.03       28.37      2.73 o
  -2   0   2     7407.21     7689.07    149.17 o
  -1   0   2      277.07      289.85      8.21 o
   0   0   2     1526.76     1432.89     16.11 o
   1   0   2      626.59      596.46      6.83 o
   2   0   2     3419.28     3254.78     46.57 o
   3   0   2      168.45      151.11      4.93 o
   4   0   2      243.37      259.63      4.94 o
   5   0   2       50.72       51.47      2.77 o
   6   0   2        2.81        2.99      0.85 o
   7   0   2        0.32        1.20      1.15 o
   8   0   2       66.71       46.99     32.52 o
  -8   1   2       30.37       21.39      1.92 o
  -7   1   2        0.13        0.87      0.88 o
  -6   1   2       64.03       72.53      2.34 o
  -5   1   2       50.14       59.02      1.79 o
  -4   1   2      157.68      181.96      2.71 o
  -3   1   2        0.34        3.43      0.85 o
  -2   1   2        5.20        8.15      1.25 o
  -1   1   2     1885.49     1715.22     18.13 o
   0   1   2     5976.11     5402.02     90.12 o
   1   1   2     3336.35     3192.49     44.71 o
   2   1   2      923.77      863.00      9.30 o
   3   1   2        3.53        1.11      0.59 o
   4   1   2      274.52      294.58     10.97 o
   5   1   2       21.07       27.84      1.16 o
   6   1   2      153.38      157.12      5.07 o
   7   1   2        6.57        7.38      1.82 o
   8   1   2       86.80       77.19      4.17 o
  -8   2   2        2.16        1.44      2.50 o
  -7   2   2        0.19        0.10      0.62 o
  -6   2   2       24.17       30.60      2.80 o
  -5   2   2       26.03       24.16      1.11 o
  -4   2   2       27.81       27.42      0.98 o
  -3   2   2      115.96      133.07      1.50 o
  -2   2   2       34.72       31.13      2.46 o
  -1   2   2      138.69      141.07      2.98 o
   0   2   2       89.26       71.09      1.74 o
   1   2   2     2061.85     2056.93     20.73 o
   2   2   2       56.37       25.65      9.11 o
   3   2   2      104.20       90.81      3.70 o
   4   2   2       79.35       60.01      3.18 o
   5   2   2      166.97      164.28      6.85 o
   6   2   2       76.43       70.46      2.87 o
   7   2   2        2.63        1.08      1.51 o
   8   2   2        0.13        0.73      0.65 o
   9   2   2        0.11        3.27      2.52 o
  -7   3   2        0.04       -3.73      3.97 o
  -6   3   2       38.60       40.87      2.49 o
  -5   3   2      161.12      164.23      2.09 o
  -4   3   2        9.54       13.22      0.70 o
  -3   3   2      240.93      217.49      9.80 o
  -2   3   2       11.70       13.40      1.47 o
  -1   3   2     1712.03     1714.27     17.16 o
   0   3   2      206.10      202.13      2.66 o
   1   3   2       52.41       52.61      3.76 o
   2   3   2      104.15      106.01      3.86 o
   3   3   2      832.08      821.46     16.05 o
   4   3   2      524.40      554.44     12.09 o
   5   3   2        0.35        0.27      0.33 o
   6   3   2      152.12      183.80      6.38 o
   7   3   2        5.02        4.75      0.85 o
   8   3   2       50.62       60.09      9.21 o
   9   3   2        0.73        4.58      5.89 o
  -7   4   2        1.08       -0.47      2.29 o
  -6   4   2        7.35        9.80      3.59 o
  -5   4   2       54.06       63.72      5.80 o
  -4   4   2       40.32       47.53      3.20 o
  -3   4   2        1.59        2.10      1.29 o
  -2   4   2     1415.51     1504.43     34.43 o
  -1   4   2      163.04      147.70      2.19 o
   0   4   2      269.62      286.58      7.60 o
   1   4   2      631.45      691.73     10.04 o
   2   4   2      664.39      754.97     10.70 o
   3   4   2       75.38       69.03      2.29 o
   4   4   2      724.14      675.01     15.04 o
   5   4   2      493.68      524.15     13.53 o
   6   4   2        0.02       -0.19      1.59 o
   7   4   2       51.40       61.72      3.94 o
   8   4   2        9.44        6.60      2.56 o
   9   4   2        1.28        7.43      2.53 o
  -6   5   2       39.45       42.61      5.76 o
  -5   5   2       28.07       22.51      4.51 o
  -4   5   2       31.68       31.37      3.15 o
  -3   5   2      130.42      129.72      4.68 o
  -2   5   2      165.44      163.34      3.05 o
  -1   5   2      127.24      118.45      3.15 o
   0   5   2      322.19      349.72     10.72 o
   2   5   2     3328.97     3644.15     56.47 o
   3   5   2      940.31      973.01     11.63 o
   4   5   2       75.50       78.94      2.45 o
   5   5   2      141.96      157.12      5.01 o
   6   5   2       56.12       62.15      5.51 o
   7   5   2        2.14        4.49      1.98 o
   8   5   2      113.20      122.90      6.14 o
   9   5   2        1.42        0.54      1.92 o
  -6   6   2        0.19        0.30      2.34 o
  -5   6   2        0.08        0.12      1.49 o
  -4   6   2       34.89       29.36      3.32 o
  -3   6   2        1.15        0.98      1.92 o
  -2   6   2      289.44      286.00     12.09 o
  -1   6   2       30.56       29.18      1.44 o
   0   6   2       36.95       43.67      2.98 o
   1   6   2      233.28      233.55      4.20 o
   2   6   2      357.49      335.93      5.23 o
   3   6   2       69.69       84.65      2.08 o
   4   6   2       20.77       25.26      0.92 o
   5   6   2      206.73      220.17      4.92 o
   6   6   2       92.82       95.36      4.76 o
   7   6   2      191.25      181.10      6.93 o
   8   6   2        0.31        0.01      1.68 o
   9   6   2        4.09        5.70      2.69 o
  -5   7   2      131.73      124.56      7.88 o
  -4   7   2        8.55       10.39      2.70 o
  -3   7   2      194.67      200.64     12.16 o
  -2   7   2      197.35      192.04      4.34 o
  -1   7   2       25.87       25.61      1.54 o
   0   7   2       17.13       16.89      1.35 o
   1   7   2      207.40      217.79      2.86 o
   2   7   2       28.54       36.11      2.05 o
   3   7   2      113.19      121.00      3.09 o
   4   7   2      824.07      834.17     11.09 o
   5   7   2       33.31       23.51     16.59 o
   6   7   2      147.79      158.53      6.24 o
   7   7   2        5.74        6.35      2.42 o
   8   7   2        5.76        6.31      3.01 o
   9   7   2        8.66        8.32      3.12 o
  -4   8   2      172.05      171.45      8.26 o
  -3   8   2       99.76      139.20     24.74 o
  -2   8   2       58.79       92.40      5.11 o
  -1   8   2       44.33       45.45      3.33 o
   0   8   2        0.05        0.87      0.88 o
   1   8   2      181.42      169.62      3.89 o
   2   8   2       68.07       62.69      2.42 o
   3   8   2       38.54       38.87      2.25 o
   4   8   2      137.64      146.64      3.43 o
   5   8   2      285.62      277.70      6.07 o
   6   8   2       13.81       14.01      3.07 o
   7   8   2      210.45      201.87      8.33 o
   8   8   2       35.41       32.47      4.42 o
  -4   9   2        2.66        4.42      2.79 o
  -3   9   2      109.12      108.87      6.51 o
  -2   9   2       36.53       35.91      2.91 o
  -1   9   2      111.19       96.48      5.91 o
   0   9   2       58.21       57.55      3.11 o
   1   9   2       22.03       22.83      2.14 o
   2   9   2        0.35        0.34      1.08 o
   3   9   2       21.86       32.01      3.02 o
   4   9   2        2.67        1.31      0.83 o
   5   9   2       83.10       85.34      9.28 o
   6   9   2      121.30      125.71     11.16 o
   7   9   2        2.06        0.79      1.94 o
   8   9   2       56.11       61.59      5.79 o
  -3  10   2        7.27        5.26      3.81 o
  -2  10   2        7.73        5.88      2.01 o
  -1  10   2       10.11       10.55      1.99 o
   0  10   2        1.08        2.06      1.45 o
   1  10   2       68.05       59.83      4.05 o
   2  10   2       34.11       37.85      3.35 o
   3  10   2        0.57        3.07      1.49 o
   4  10   2       96.75      110.38      5.05 o
   5  10   2      155.26      151.93      3.92 o
   6  10   2        6.54        4.47      5.88 o
   7  10   2        2.16        5.21      2.71 o
  -1  11   2        0.53        0.20      1.30 o
   0  11   2        0.72       -1.14      1.51 o
   1  11   2       26.90       25.43      2.46 o
   2  11   2       38.08       33.35      3.03 o
   3  11   2       66.24       77.20      4.07 o
   4  11   2      174.19      179.80      5.69 o
   5  11   2       60.87       64.10      3.44 o
   6  11   2       85.25       70.54     47.35 o
   7  11   2       56.38       53.64      6.13 o
   0  12   2       82.10       93.58      5.34 o
   1  12   2       84.00       84.88      4.70 o
   2  12   2       15.26       20.26      2.97 o
   3  12   2        9.02        9.88      2.06 o
   4  12   2       33.03       41.02      6.33 o
   5  12   2      131.95      138.38      6.49 o
  -4 -12   3        6.75        3.90      1.91 o
  -3 -12   3       52.13       53.71      3.80 o
  -2 -12   3        8.61        9.01      2.77 o
  -1 -12   3       19.47       16.89      2.67 o
  -6 -11   3       47.81       48.25      5.92 o
  -5 -11   3       15.65       11.84      2.42 o
  -4 -11   3       34.93       26.40      7.10 o
  -3 -11   3       20.58       16.25      2.37 o
  -2 -11   3       26.80       22.33      6.25 o
  -1 -11   3        0.20        0.42      1.65 o
   0 -11   3      127.44      148.67      7.86 o
   1 -11   3       43.48       42.95      4.66 o
  -7 -10   3        6.13        8.31      4.69 o
  -6 -10   3       21.94       15.48      5.13 o
  -5 -10   3       96.01       95.78      7.81 o
  -4 -10   3        0.27        0.42      0.87 o
  -3 -10   3      263.71      208.84     27.78 o
  -2 -10   3       13.70       10.78      2.15 o
  -1 -10   3      152.35      159.69      5.03 o
   0 -10   3      166.22      173.98      5.69 o
   1 -10   3        0.93        2.05      2.42 o
   2 -10   3        3.29        4.02      1.71 o
  -7  -9   3      243.83      251.63     18.62 o
  -6  -9   3        2.13        0.32      2.59 o
  -5  -9   3      316.56      287.51     14.43 o
  -4  -9   3        9.54        7.47      2.49 o
  -3  -9   3      324.49      302.90      9.69 o
  -2  -9   3      143.70      144.15      5.33 o
  -1  -9   3       52.31       47.77      3.07 o
   0  -9   3        9.05        8.09      1.65 o
   1  -9   3       61.95       58.53      4.21 o
   2  -9   3        7.82        7.55      1.60 o
   3  -9   3       12.62       13.04      2.26 o
  -8  -8   3       11.90        8.58      4.25 o
  -7  -8   3      200.54      207.95     12.08 o
  -6  -8   3       38.89       43.77      5.95 o
  -5  -8   3      554.17      547.51     13.55 o
  -4  -8   3      151.71      148.43      6.32 o
  -3  -8   3      364.05      342.51      9.20 o
  -2  -8   3      324.00      327.28      8.23 o
  -1  -8   3      314.21      307.85      6.53 o
   0  -8   3      167.91      142.88      9.94 o
   1  -8   3       88.68       92.68      3.64 o
   2  -8   3      280.74      288.31      5.73 o
   3  -8   3        0.05        0.93      1.39 o
   4  -8   3        0.68        1.06      1.02 o
  -8  -7   3       40.10       30.02      5.39 o
  -7  -7   3        3.82        4.69      3.14 o
  -6  -7   3        1.95        5.09      2.98 o
  -5  -7   3       98.05       99.23      4.92 o
  -4  -7   3       87.56       76.63      5.16 o
  -3  -7   3       21.06       23.48      2.97 o
  -2  -7   3       92.14       90.30      3.88 o
  -1  -7   3      504.57      478.37     11.79 o
   0  -7   3       25.75       27.17      2.13 o
   1  -7   3      583.85      584.81      9.21 o
   2  -7   3      129.90      132.38      3.86 o
   3  -7   3       76.82       73.67      3.58 o
   4  -7   3       22.02       21.69      2.03 o
   5  -7   3       55.37       59.99      2.93 o
  -8  -6   3       17.63       13.79      2.42 o
  -7  -6   3        7.57        4.47      2.84 o
  -6  -6   3        1.20        4.25      3.57 o
  -5  -6   3        4.41        4.61      1.78 o
  -4  -6   3        8.04        8.77      1.89 o
  -3  -6   3       31.09       28.29      3.32 o
  -2  -6   3      101.95      107.58      5.32 o
  -1  -6   3      285.72      263.79      5.84 o
   0  -6   3       11.28        7.71      0.98 o
   1  -6   3      338.31      347.51      5.78 o
   2  -6   3       93.13       94.35      2.81 o
   3  -6   3       81.81       80.74      2.98 o
   4  -6   3      131.24      134.23      7.00 o
   5  -6   3        2.02        1.78      1.29 o
   6  -6   3       25.77       18.54      2.12 o
  -8  -5   3       20.61       20.93      1.71 o
  -7  -5   3       15.89       14.53      3.37 o
  -6  -5   3        0.02        0.20      1.63 o
  -5  -5   3       86.61       88.58      5.44 o
  -4  -5   3        0.02       -0.44      1.05 o
  -3  -5   3      301.82      316.91      6.65 o
  -2  -5   3       48.06       75.19      5.50 o
  -1  -5   3       17.37       13.21      1.57 o
   0  -5   3        5.71        4.79      1.20 o
   1  -5   3       26.79       32.39      1.64 o
   2  -5   3      217.08      212.16      4.05 o
   3  -5   3       66.16       73.20      2.30 o
   4  -5   3       15.48       17.19      1.66 o
   5  -5   3      183.20      176.80      4.26 o
   6  -5   3       20.95       15.00      1.77 o
  -8  -4   3        2.68        3.86      1.26 o
  -7  -4   3       59.32       60.52      3.78 o
  -6  -4   3       88.65      100.66      5.47 o
  -5  -4   3        9.21        8.82      2.32 o
  -4  -4   3      218.20      226.85      5.11 o
  -3  -4   3      114.89      103.44      3.29 o
  -2  -4   3      198.98      217.87      8.40 o
  -1  -4   3     1986.25     2188.19     32.09 o
   0  -4   3       98.88      144.53      3.92 o
   1  -4   3       37.82       61.78      2.46 o
   2  -4   3      123.29      111.15      2.47 o
   3  -4   3      226.64      251.43      4.33 o
   4  -4   3        0.16        0.55      0.99 o
   5  -4   3        0.00        0.99      0.92 o
   6  -4   3       21.01       20.33      1.88 o
   7  -4   3        3.26        8.38      6.28 o
  -8  -3   3       12.76       12.06      1.70 o
  -7  -3   3        0.08       -0.85      0.80 o
  -6  -3   3      137.55      143.19      7.76 o
  -5  -3   3        9.17        7.39      2.01 o
  -4  -3   3      282.54      249.18      4.94 o
  -3  -3   3      158.12      147.52      3.48 o
  -2  -3   3      498.85      485.68      7.21 o
  -1  -3   3     1385.20     1364.95     18.58 o
   0  -3   3       61.40       65.76      2.77 o
   1  -3   3     1813.07     1907.38     29.10 o
   2  -3   3        0.01        0.69      0.70 o
   3  -3   3      955.92     1002.39     19.57 o
   4  -3   3       48.08       49.38      2.06 o
   5  -3   3       75.87       66.90      2.31 o
   6  -3   3       52.60       49.82      2.23 o
   7  -3   3       25.03       22.92      2.94 o
  -8  -2   3        8.46        4.41      1.32 o
  -7  -2   3        5.52        7.75      1.68 o
  -6  -2   3       36.44       39.56      2.22 o
  -5  -2   3        0.12       -1.75      1.80 o
  -4  -2   3       16.92       30.25      2.30 o
  -3  -2   3      518.37      493.47      6.86 o
  -2  -2   3      106.96       90.01      3.76 o
  -1  -2   3      644.86      632.14     14.51 o
   0  -2   3     1357.76     1304.42     36.22 o
   1  -2   3      168.15      162.08      3.38 o
   2  -2   3      482.23      462.56      5.27 o
   3  -2   3      235.97      236.85      3.68 o
   4  -2   3      160.82      159.25      3.22 o
   5  -2   3      180.10      177.85      7.86 o
   6  -2   3      154.77      153.45      4.21 o
   7  -2   3       42.85       32.87      3.08 o
   8  -2   3        2.13        2.34      1.56 o
  -8  -1   3      369.68      335.72     13.74 o
  -7  -1   3        2.83        2.33      1.02 o
  -6  -1   3      130.39      133.44      5.35 o
  -5  -1   3        4.71        6.23      1.25 o
  -4  -1   3      187.47      211.41      5.04 o
  -3  -1   3      285.68      272.73      4.07 o
  -2  -1   3       11.68       12.72      1.06 o
  -1  -1   3      213.06      214.16      4.42 o
   0  -1   3      169.69      139.44      2.96 o
   1  -1   3      258.92      226.30     15.56 o
   2  -1   3        0.01        0.41      0.52 o
   3  -1   3        3.23        1.97      0.65 o
   4  -1   3       41.00       42.33      2.66 o
   5  -1   3      102.83       99.63      3.79 o
   6  -1   3        0.86        1.38      0.94 o
   7  -1   3       45.93       42.90      4.70 o
   8  -1   3       19.01       13.57      3.20 o
  -8   0   3        8.49        4.26      1.26 o
  -7   0   3       18.19       15.77      1.46 o
  -6   0   3     1459.76     1441.91     26.15 o
  -5   0   3       87.81       92.97      2.43 o
  -4   0   3     2757.91     2974.72     49.02 o
  -3   0   3       10.82       10.03      1.43 o
  -2   0   3      131.40      123.04      2.17 o
  -1   0   3        2.43        4.14      0.78 o
   0   0   3     1379.76     1342.41     16.77 o
   1   0   3       51.05       51.33      3.02 o
   2   0   3      677.10      675.13     10.85 o
   3   0   3      281.67      283.91      6.80 o
   4   0   3        0.02        0.17      0.67 o
   5   0   3        0.44        1.02      0.75 o
   6   0   3      176.02      179.42      4.97 o
   7   0   3       17.58       18.34      3.31 o
   8   0   3       14.47       10.87      3.23 o
  -8   1   3       18.71       12.21      3.68 o
  -7   1   3       18.14       20.68      2.29 o
  -6   1   3       10.55       10.32      1.19 o
  -5   1   3        3.53        2.69      0.71 o
  -4   1   3       17.06       14.91      0.99 o
  -3   1   3      107.71      112.32      2.15 o
  -2   1   3      604.46      672.49      7.67 o
  -1   1   3     1578.24     1595.33     57.20 o
   0   1   3     2466.71     2348.03     39.32 o
   1   1   3      186.52      182.86      3.15 o
   2   1   3      394.96      388.15      7.42 o
   3   1   3      239.38      258.66      5.05 o
   4   1   3      247.13      245.47      4.52 o
   5   1   3      200.62      203.26      3.48 o
   6   1   3      482.16      506.91     28.40 o
   7   1   3        8.85       10.80      2.95 o
   8   1   3       60.91       53.14      7.22 o
  -7   2   3       14.75       17.28      5.02 o
  -6   2   3        1.04        0.89      0.57 o
  -5   2   3       37.97       43.54      1.65 o
  -4   2   3        0.62        0.33      0.31 o
  -3   2   3       31.71       37.29      3.10 o
  -2   2   3        8.22        4.21      1.58 o
  -1   2   3      553.25      538.68     18.63 o
   0   2   3      154.42      125.23      1.93 o
   1   2   3       71.74       67.93      2.09 o
   2   2   3      724.79      698.08      9.28 o
   3   2   3      183.84      185.56      5.83 o
   4   2   3      544.56      527.43      5.85 o
   5   2   3       14.59       14.85      2.56 o
   6   2   3        7.54        7.54      2.52 o
   7   2   3        6.92        9.02      3.99 o
   8   2   3        6.84        6.66      3.00 o
   9   2   3        5.04       19.37      4.35 o
  -7   3   3       13.87       12.60      3.82 o
  -6   3   3        0.67        7.24      3.12 o
  -5   3   3       46.84       56.24      5.14 o
  -4   3   3        0.03        1.27      1.79 o
  -3   3   3      388.15      404.47     10.39 o
  -2   3   3       50.32       59.39      3.35 o
  -1   3   3       10.08       15.43      0.43 o
   0   3   3        0.06        1.06      0.60 o
   1   3   3     3095.33     3071.10     64.96 o
   2   3   3     1160.31     1180.62     56.12 o
   3   3   3       31.39       45.31      2.98 o
   4   3   3      209.89      207.99      6.49 o
   5   3   3        6.74        6.68      2.17 o
   6   3   3       47.55       45.05      4.32 o
   7   3   3       13.36        8.33      4.07 o
   8   3   3        7.62       10.03      3.51 o
   9   3   3        0.00        8.79      5.74 o
  -7   4   3        4.82        4.87      4.81 o
  -6   4   3        4.37        3.49      2.91 o
  -5   4   3        3.24        0.66      2.07 o
  -4   4   3      408.95      453.46     14.15 o
  -3   4   3        0.11        3.81      2.15 o
  -2   4   3      768.94      833.86     13.28 o
  -1   4   3      279.28      319.12      3.45 o
   0   4   3      605.75      654.13      5.56 o
   1   4   3        0.25       -0.21      0.54 o
   2   4   3     1219.41     1246.54     49.39 o
   3   4   3      303.47      312.83      7.90 o
   4   4   3       22.32       22.65      2.88 o
   5   4   3      285.98      284.53      9.38 o
   6   4   3       42.61       43.35      4.48 o
   7   4   3        2.62        2.68      3.38 o
   8   4   3        0.27        0.92      2.40 o
   9   4   3        7.50       11.02      4.65 o
  -6   5   3       21.52       18.20      4.90 o
  -5   5   3       68.99       78.90      7.20 o
  -4   5   3       42.22       36.58      4.65 o
  -3   5   3       67.55       59.10      5.71 o
  -2   5   3        0.00       -1.08      1.34 o
  -1   5   3      904.04      920.72     10.07 o
   0   5   3     1406.78     1469.04     25.15 o
   1   5   3     1234.08     1365.76     11.93 o
   2   5   3      166.77      182.64      3.78 o
   3   5   3      311.05      358.27      8.91 o
   4   5   3       27.65       34.51      3.49 o
   5   5   3       45.09       56.67      4.70 o
   6   5   3      367.79      404.78     13.63 o
   7   5   3        0.23        1.41      1.72 o
   8   5   3      110.76      125.70      7.20 o
   9   5   3        0.49       13.09      3.21 o
  -6   6   3       10.32       10.22      4.25 o
  -5   6   3        1.35       -1.04      2.71 o
  -4   6   3       64.53       92.62      7.31 o
  -3   6   3        9.37        6.85      3.06 o
  -2   6   3       15.99       16.03      2.21 o
  -1   6   3       66.66       66.28      3.51 o
   0   6   3      243.32      234.71      3.71 o
   1   6   3       56.68       79.30      1.86 o
   2   6   3        0.73        0.46      0.39 o
   3   6   3      152.73      174.67      2.38 o
   4   6   3      163.95      169.60      6.21 o
   5   6   3      575.34      582.33     12.78 o
   6   6   3       15.30       14.61      2.63 o
   7   6   3        5.58        4.28      2.19 o
   8   6   3        0.23       -0.03      1.50 o
   9   6   3        2.71        1.01      2.12 o
  -5   7   3       49.89       45.06      6.89 o
  -4   7   3       17.26       16.41      3.17 o
  -3   7   3        4.18        1.92      1.80 o
  -2   7   3        0.46       -0.12      1.49 o
  -1   7   3       34.37       36.51      1.58 o
   0   7   3       46.68       58.73      2.32 o
   1   7   3      359.31      359.93      4.91 o
   2   7   3      969.66      951.30      9.82 o
   3   7   3        5.47        4.92      2.05 o
   4   7   3      400.01      388.91      6.80 o
   5   7   3        2.22        5.45      1.93 o
   6   7   3       34.95       31.79      3.49 o
   7   7   3        0.00       -0.93      1.79 o
   8   7   3       27.81       29.38      4.10 o
  -4   8   3       16.07       17.28      5.36 o
  -3   8   3        8.74       10.34      2.74 o
  -2   8   3        8.03        7.93      1.08 o
  -1   8   3       97.19       91.71      7.24 o
   0   8   3      130.25      127.07      3.33 o
   1   8   3       32.49       34.02      1.60 o
   2   8   3      225.42      240.20      4.61 o
   3   8   3      177.96      165.95      3.45 o
   4   8   3      184.56      166.85     14.57 o
   5   8   3      479.08      439.37     10.57 o
   6   8   3       37.25       33.54      3.80 o
   7   8   3      117.74      122.46      6.62 o
   8   8   3       78.74       94.92      6.72 o
  -3   9   3       49.69       46.53      4.65 o
  -2   9   3       22.58       22.58      1.25 o
  -1   9   3       20.12       20.71      1.66 o
   0   9   3        9.60       10.52      1.29 o
   1   9   3      108.10      124.76      4.16 o
   2   9   3       22.64       20.46      2.01 o
   3   9   3      120.25      127.53      3.32 o
   4   9   3      136.26      140.40      3.70 o
   5   9   3        0.40        1.93      1.31 o
   6   9   3      145.32      157.09     11.44 o
   7   9   3       38.47       36.31      4.46 o
   8   9   3       60.56       65.27      5.95 o
  -2  10   3        4.35        4.01      2.37 o
  -1  10   3       78.45       75.78      4.90 o
   0  10   3       49.12       34.12     24.75 o
   1  10   3        0.05       -0.23      1.14 o
   2  10   3       98.64      108.40     10.74 o
   3  10   3      210.76      192.34      6.66 o
   4  10   3        5.98        2.98      1.17 o
   5  10   3        1.70        2.23      0.80 o
   6  10   3       34.60       35.36      4.60 o
   7  10   3        5.82        6.68      2.87 o
  -1  11   3       10.96        5.69      1.13 o
   0  11   3       14.69       11.83      3.82 o
   1  11   3       69.39       74.07      4.13 o
   2  11   3      169.61      177.00      5.25 o
   3  11   3       35.09       38.35      3.99 o
   4  11   3      171.72      175.95      5.53 o
   5  11   3       78.62       80.18      2.86 o
   6  11   3       59.29       56.20      5.05 o
   7  11   3        2.49        1.61      2.36 o
   1  12   3       19.81       18.17      4.04 o
   2  12   3       46.19       46.64      3.67 o
   3  12   3      109.10      118.30      6.11 o
   4  12   3       11.83        7.25      1.58 o
   5  12   3      117.52      128.57      5.05 o
  -5 -11   4        4.34        0.90      1.07 o
  -4 -11   4       38.55       34.39      3.20 o
  -3 -11   4        1.75        3.83      1.86 o
  -2 -11   4      122.97      124.03     12.22 o
  -1 -11   4        2.80        3.10      1.81 o
   0 -11   4       33.39       40.02      3.77 o
  -6 -10   4        1.70        3.29      3.90 o
  -5 -10   4      136.18      139.43      7.64 o
  -4 -10   4        0.51        0.61      1.90 o
  -3 -10   4      136.49      144.96      4.04 o
  -2 -10   4      113.55      115.28      4.58 o
  -1 -10   4        0.10       -0.14      1.21 o
   0 -10   4        0.28        0.97      1.51 o
   1 -10   4       90.38      101.28      4.43 o
   2 -10   4       18.15       21.17      3.15 o
  -7  -9   4      204.75      207.63     13.65 o
  -6  -9   4        0.30        0.75      2.80 o
  -5  -9   4       59.03       60.27      5.24 o
  -4  -9   4       75.76       79.87      5.27 o
  -3  -9   4       90.73       92.44     11.64 o
  -2  -9   4       11.44       11.31      1.52 o
  -1  -9   4       99.63       96.59      4.16 o
   0  -9   4       21.20       23.58      2.35 o
   1  -9   4       21.82       25.33      3.11 o
   2  -9   4       35.10       32.51      5.18 o
   3  -9   4       17.19       17.18      2.35 o
  -7  -8   4      197.96      198.59     12.21 o
  -6  -8   4       56.45       60.29      6.93 o
  -5  -8   4      179.70      175.29      8.27 o
  -4  -8   4      130.44      132.72      6.29 o
  -3  -8   4      412.07      416.81     11.22 o
  -2  -8   4       41.00       33.51      3.29 o
  -1  -8   4       12.61       12.62      1.50 o
   0  -8   4      658.71      677.71     11.35 o
   1  -8   4        0.35        2.08      1.28 o
   2  -8   4        4.12        4.18      1.48 o
   3  -8   4      199.49      198.22      6.59 o
   4  -8   4        7.78        8.65      2.13 o
  -8  -7   4        0.24        6.00      3.59 o
  -7  -7   4       25.42       24.19      4.83 o
  -6  -7   4       33.90       26.48      4.75 o
  -5  -7   4        1.58        2.46      1.85 o
  -4  -7   4      192.85      195.24      6.57 o
  -3  -7   4      338.65      335.19      8.43 o
  -2  -7   4        9.40        9.81      2.11 o
  -1  -7   4      429.69      438.97      9.38 o
   0  -7   4      450.60      461.67      6.85 o
   1  -7   4       75.23       76.37      3.06 o
   2  -7   4        0.27        2.19      1.21 o
   3  -7   4      134.39      129.12      4.75 o
   4  -7   4      185.17      172.66      5.26 o
   5  -7   4       99.05       92.98      3.84 o
  -8  -6   4        0.26       -0.58      2.22 o
  -7  -6   4        0.17        1.32      2.29 o
  -6  -6   4        3.89        2.71      2.45 o
  -5  -6   4       24.89       25.24      3.18 o
  -4  -6   4       22.45       26.44      4.28 o
  -3  -6   4      239.07      229.42      7.11 o
  -2  -6   4       43.55       50.34      3.05 o
  -1  -6   4      584.14      605.96     15.54 o
   0  -6   4       32.56       33.15      2.52 o
   1  -6   4      284.92      273.35      5.39 o
   2  -6   4      246.78      242.74      5.37 o
   3  -6   4        0.20       -0.12      1.25 o
   4  -6   4      151.76      146.49      4.24 o
   5  -6   4       62.50       56.30      4.48 o
   6  -6   4        0.13       -0.81      1.03 o
  -8  -5   4        3.20        3.16      1.81 o
  -7  -5   4       13.68       12.16      3.24 o
  -6  -5   4        1.09       -0.18      1.60 o
  -5  -5   4      169.54      182.73      6.50 o
  -4  -5   4        5.17        9.20      3.04 o
  -3  -5   4        9.64       11.71      1.86 o
  -2  -5   4       16.02       14.93      1.85 o
  -1  -5   4       15.07       18.43      1.90 o
   0  -5   4       94.73       99.13      3.36 o
   1  -5   4       73.92       73.39      2.90 o
   2  -5   4       98.34      117.41      3.37 o
   3  -5   4      484.27      468.14     18.63 o
   4  -5   4       16.91       14.78      1.59 o
   5  -5   4      106.76      109.29      3.67 o
   6  -5   4       36.57       25.81      2.41 o
  -8  -4   4        4.68        3.35      1.04 o
  -7  -4   4       13.84        8.66      2.71 o
  -6  -4   4       20.26       21.73      3.20 o
  -5  -4   4       63.65       68.43      6.95 o
  -4  -4   4       19.59       18.76      1.96 o
  -3  -4   4      441.58      494.43      8.37 o
  -2  -4   4       67.20       84.06      3.05 o
  -1  -4   4      214.84      254.92     11.47 o
   0  -4   4      432.31      400.13      6.77 o
   1  -4   4      473.44      521.01     16.76 o
   2  -4   4        0.10        0.45      0.73 o
   3  -4   4        3.77        1.65      1.09 o
   4  -4   4       58.87       59.35      2.46 o
   5  -4   4        6.29        6.80      1.31 o
   6  -4   4       12.59        9.05      1.76 o
   7  -4   4        4.87        6.85      3.25 o
  -8  -3   4       31.67       20.30      1.87 o
  -7  -3   4        8.20        5.50      1.71 o
  -6  -3   4       37.77       33.98      3.38 o
  -5  -3   4       43.67       38.29      3.22 o
  -4  -3   4      259.34      263.99      5.84 o
  -3  -3   4      860.23      873.01     12.68 o
  -2  -3   4       12.69       12.77      1.48 o
  -1  -3   4     1476.65     1518.48     24.69 o
   0  -3   4        6.57        7.09      1.35 o
   1  -3   4     2042.21     2135.13     31.31 o
   2  -3   4      977.51     1025.49     11.34 o
   3  -3   4      363.32      343.00      5.09 o
   4  -3   4      127.21      124.82      3.28 o
   5  -3   4       23.15       26.63      1.83 o
   6  -3   4       88.29       81.71      6.46 o
   7  -3   4       52.39       58.97      4.07 o
  -8  -2   4        8.37        6.21      1.43 o
  -7  -2   4        3.15        1.73      1.01 o
  -6  -2   4       27.46       27.95      2.38 o
  -5  -2   4      138.43      136.67      4.79 o
  -4  -2   4       51.97       48.37      3.05 o
  -3  -2   4        1.08        0.92      0.89 o
  -2  -2   4      311.20      275.10      5.20 o
  -1  -2   4      613.98      632.93     13.46 o
   0  -2   4      468.83      434.40      6.66 o
   1  -2   4     1555.61     1638.76     22.68 o
   2  -2   4       80.38       76.64      5.60 o
   3  -2   4      231.17      220.65      3.85 o
   4  -2   4      388.97      395.77      5.78 o
   5  -2   4      129.82      139.67      3.59 o
   6  -2   4       47.34       46.38      3.03 o
   7  -2   4        2.53        2.71      1.23 o
   8  -2   4       11.78        8.21      2.34 o
  -8  -1   4       73.69       72.92      3.56 o
  -7  -1   4        0.81        1.77      0.93 o
  -6  -1   4        2.90        4.64      0.78 o
  -5  -1   4       39.65       45.71      3.45 o
  -4  -1   4        6.12        5.58      0.94 o
  -3  -1   4      205.68      223.26      3.90 o
  -2  -1   4      239.55      212.38      4.71 o
  -1  -1   4       29.20       22.64      1.67 o
   0  -1   4       19.28       25.20      2.36 o
   1  -1   4      312.82      370.01      6.13 o
   2  -1   4      201.32      227.09      4.21 o
   3  -1   4      215.82      209.94      3.95 o
   4  -1   4        6.21        7.83      1.25 o
   5  -1   4      362.62      371.32      9.74 o
   6  -1   4       32.82       33.30      1.88 o
   7  -1   4        1.39        0.82      1.08 o
   8  -1   4       39.35       44.96     10.54 o
  -8   0   4      236.23      182.13      7.49 o
  -7   0   4       37.45       32.48      2.13 o
  -6   0   4      603.27      598.02     10.72 o
  -5   0   4       70.64       76.06      2.85 o
  -4   0   4        0.06        0.11      0.93 o
  -3   0   4       12.96       21.15      1.35 o
  -2   0   4       55.37       49.85      1.79 o
  -1   0   4      325.72      341.09      4.83 o
   0   0   4     1138.48     1098.24     13.64 o
   1   0   4      509.82      492.98      7.64 o
   2   0   4      264.32      276.51      4.67 o
   3   0   4       15.73       24.53      2.26 o
   4   0   4      385.71      406.29      5.62 o
   5   0   4        2.35        2.51      1.04 o
   6   0   4      148.17      156.72      6.90 o
   7   0   4      101.22       98.98      7.34 o
   8   0   4        1.81        0.66      2.05 o
  -7   1   4        0.90        2.04      0.86 o
  -6   1   4        0.34       -0.22      0.76 o
  -5   1   4        0.67        0.97      0.59 o
  -4   1   4       83.35       97.99      2.78 o
  -3   1   4      706.05      778.06     10.82 o
  -2   1   4     1119.65     1168.52     19.10 o
  -1   1   4      993.61      992.67     16.50 o
   0   1   4      342.18      337.53      4.29 o
   1   1   4      465.09      514.81      6.78 o
   2   1   4       36.86       32.90      1.79 o
   3   1   4     1070.27     1000.23     37.36 o
   4   1   4     1476.91     1706.41     67.61 o
   5   1   4       89.50       89.18      6.23 o
   6   1   4      148.12      141.15      3.18 o
   7   1   4        6.92        9.76      4.23 o
   8   1   4       36.12       34.44      5.09 o
  -7   2   4        5.77        1.76      2.61 o
  -6   2   4        0.83        0.25      0.73 o
  -5   2   4        4.04        3.05      0.47 o
  -4   2   4       28.45       29.34      1.57 o
  -3   2   4      211.30      233.76      7.54 o
  -2   2   4      180.63      174.64      4.90 o
  -1   2   4      580.67      604.60     24.08 o
   0   2   4     1153.30     1080.08     13.00 o
   1   2   4       18.15       22.44      2.36 o
   2   2   4     1067.81     1029.06     13.51 o
   3   2   4       63.76       63.22      2.46 o
   4   2   4        2.20        2.24      0.56 o
   5   2   4       79.07       93.46      5.84 o
   6   2   4        2.16        2.50      2.18 o
   7   2   4       35.91       32.08      4.46 o
   8   2   4       15.57       14.19      3.93 o
  -7   3   4        6.15        8.94      3.77 o
  -6   3   4        2.18        2.57      2.69 o
  -5   3   4       36.92       29.89      4.32 o
  -4   3   4       96.83      104.01      5.92 o
  -3   3   4        0.73        1.87      1.78 o
  -2   3   4      193.78      192.44      6.21 o
  -1   3   4     1449.82     1399.37     22.57 o
   0   3   4      676.98      737.62     16.20 o
   1   3   4       87.31      110.09      3.51 o
   2   3   4      218.70      225.04      4.03 o
   3   3   4       24.30       30.97      2.15 o
   4   3   4       27.10       23.09      1.66 o
   5   3   4      123.01      105.34      5.52 o
   6   3   4       75.40       75.55      5.49 o
   7   3   4        0.98        0.62      2.06 o
   8   3   4        9.74       10.93      3.80 o
   9   3   4        0.90        3.35      3.29 o
  -6   4   4       75.37       86.51      7.59 o
  -5   4   4       41.45       35.67      5.12 o
  -4   4   4      269.32      277.26     11.16 o
  -3   4   4      109.07      133.16      6.48 o
  -2   4   4      131.88      147.59      5.75 o
  -1   4   4       41.50       51.36      1.51 o
   0   4   4      417.46      417.76      5.38 o
   1   4   4       20.83       27.59      1.37 o
   2   4   4      251.85      223.89     11.43 o
   4   4   4       16.22       23.56      3.00 o
   5   4   4        6.96        8.62      2.64 o
   6   4   4        6.07        3.20      2.38 o
   7   4   4       10.66       11.08      3.53 o
   8   4   4        1.31       -0.09      2.09 o
   9   4   4        3.03       17.99      5.01 o
  -6   5   4       13.51       12.94      4.40 o
  -5   5   4        6.81       12.58      4.03 o
  -4   5   4        5.17        4.87      2.96 o
  -3   5   4      172.15      179.69      8.72 o
  -2   5   4      299.26      318.60      9.95 o
  -1   5   4      832.02      867.07     10.83 o
   0   5   4      498.11      525.90      5.81 o
   1   5   4      613.43      690.14      9.03 o
   2   5   4        1.70        3.22      0.92 o
   3   5   4      212.09      218.94     13.44 o
   4   5   4      465.96      466.21     12.23 o
   5   5   4       53.47       49.80      4.73 o
   6   5   4      415.65      425.85     14.72 o
   7   5   4        0.01        0.70      2.30 o
   8   5   4       48.01       49.80      6.69 o
   9   5   4       23.90       24.14      4.09 o
  -5   6   4       11.08       11.16      4.38 o
  -4   6   4       10.74        9.18      3.61 o
  -3   6   4       12.39       10.25      3.30 o
  -2   6   4      187.26      183.61      7.80 o
  -1   6   4        2.22        3.20      0.47 o
   0   6   4       85.23       83.08      1.68 o
   1   6   4       24.29       32.67      2.60 o
   2   6   4       90.31      116.55      2.42 o
   3   6   4      726.46      790.03     11.42 o
   4   6   4       78.64       75.02      4.86 o
   5   6   4       13.84       15.77      3.42 o
   6   6   4       37.05       33.98      4.91 o
   7   6   4       10.74        9.41      3.81 o
   8   6   4       37.20       35.22      8.60 o
   9   6   4       20.19       15.69      3.90 o
  -5   7   4        0.06        3.68      3.77 o
  -4   7   4        0.11       -4.59      3.50 o
  -3   7   4       15.96       15.91      4.21 o
  -2   7   4       65.70       75.37     10.04 o
  -1   7   4      437.34      432.61      6.62 o
   0   7   4      263.01      261.75      3.48 o
   1   7   4       30.45       32.11      2.03 o
   2   7   4      499.74      491.24      6.19 o
   3   7   4       11.87       10.80      1.69 o
   4   7   4       84.24       86.56      3.85 o
   5   7   4       32.34       35.23      3.15 o
   6   7   4       63.79       72.88      4.65 o
   7   7   4       46.45       44.46      4.37 o
   8   7   4       42.38       42.84      4.83 o
  -4   8   4        4.51        7.43      3.97 o
  -3   8   4        2.21        1.25      2.53 o
  -2   8   4       88.56       96.69     15.23 o
  -1   8   4        5.27        3.63      0.67 o
   0   8   4      101.38      120.84      2.49 o
   1   8   4       28.11       24.62      1.63 o
   2   8   4      361.91      356.50      4.60 o
   3   8   4      618.75      553.64     10.32 o
   4   8   4        3.82        5.73      1.89 o
   5   8   4      475.23      488.45     11.25 o
   6   8   4      230.43      230.13      8.21 o
   7   8   4        7.96        7.21      2.72 o
   8   8   4        4.18        5.43      2.89 o
  -3   9   4        0.27       -2.17      3.06 o
  -2   9   4       14.13       19.44      3.17 o
  -1   9   4       77.68       76.68      5.05 o
   0   9   4       23.47       25.93      1.56 o
   1   9   4       92.80       97.18      5.62 o
   2   9   4      141.86      139.35      3.72 o
   3   9   4        4.15        7.04      1.11 o
   4   9   4      235.94      237.13      7.78 o
   5   9   4        4.73        4.02      2.04 o
   6   9   4      176.23      183.24      7.59 o
   7   9   4       22.47       24.60      3.98 o
   8   9   4       28.73       16.98     21.60 o
  -2  10   4       38.23       35.58      4.20 o
  -1  10   4        0.28        0.66      0.66 o
   0  10   4       83.04       89.62      2.43 o
   1  10   4      204.16      188.68      4.48 o
   2  10   4       18.21       15.74      1.68 o
   3  10   4        0.27        0.85      1.11 o
   4  10   4      121.97      110.05      4.95 o
   5  10   4        6.11        9.83      2.57 o
   6  10   4       13.01       10.99      2.99 o
   7  10   4        2.80        2.93      2.47 o
  -1  11   4       50.95       56.46     16.66 o
   0  11   4       72.88       76.27      3.01 o
   1  11   4        0.10        0.35      1.14 o
   2  11   4      156.14      150.19      4.19 o
   3  11   4       50.28       51.35      3.74 o
   4  11   4       90.29       90.91      4.83 o
   5  11   4        2.18        1.18      1.84 o
   6  11   4        9.99        9.38      2.96 o
   1  12   4       40.51       29.13      3.11 o
   2  12   4       21.66       16.08      1.98 o
   3  12   4      117.40      130.87      4.05 o
   4  12   4        3.02       10.71      7.94 o
   5  12   4       22.92       34.47      6.37 o
  -4 -11   5       39.34       41.16      5.13 o
  -3 -11   5        4.58        3.15      1.94 o
  -2 -11   5       39.23       41.96     13.13 o
  -1 -11   5       78.47       87.36      6.09 o
   0 -11   5       21.58       22.66      3.08 o
  -6 -10   5        0.74        2.27      2.66 o
  -5 -10   5       60.30       60.75      5.82 o
  -4 -10   5       58.64       58.83      5.40 o
  -3 -10   5        0.69        1.31      2.11 o
  -2 -10   5        0.18        0.66      1.13 o
  -1 -10   5      160.92      169.84      7.00 o
   0 -10   5       16.10       20.97      3.03 o
   1 -10   5      102.25      110.22      4.85 o
   2 -10   5       86.26       78.95      4.17 o
  -7  -9   5        5.85        4.55      4.29 o
  -6  -9   5       30.30       33.07      4.57 o
  -5  -9   5       74.35       70.82      6.36 o
  -4  -9   5        0.68        1.13      2.42 o
  -3  -9   5       95.83       95.09      7.61 o
  -2  -9   5       52.85       66.56     13.05 o
  -1  -9   5        0.06        0.49      1.02 o
   0  -9   5      106.36      104.26      4.29 o
   1  -9   5        8.69        9.98      2.06 o
   2  -9   5        6.53        7.44      1.91 o
   3  -9   5       12.21       11.95      2.64 o
  -7  -8   5      103.10      107.13      9.59 o
  -6  -8   5       39.47       37.13      4.49 o
  -5  -8   5      266.45      276.30     17.56 o
  -4  -8   5       18.11       15.84      3.12 o
  -3  -8   5       16.82       18.65      3.10 o
  -2  -8   5      467.47      474.52     11.47 o
  -1  -8   5        5.57        9.55      2.42 o
   0  -8   5        5.95        7.06      1.75 o
   1  -8   5      342.35      322.18      7.37 o
   2  -8   5        0.23       -0.17      1.29 o
   3  -8   5       29.29       21.48      2.57 o
   4  -8   5       45.55       43.76      3.28 o
  -7  -7   5        2.94        2.73      3.00 o
  -6  -7   5      107.07      124.50      6.11 o
  -5  -7   5       53.69       60.04      7.17 o
  -4  -7   5        5.11        1.92      2.07 o
  -3  -7   5      102.88      104.65      5.18 o
  -2  -7   5      296.60      285.70      7.98 o
  -1  -7   5       35.87       39.67      3.37 o
   0  -7   5       71.35       72.67      4.01 o
   1  -7   5      367.34      308.06     22.43 o
   2  -7   5      409.15      381.71     11.01 o
   3  -7   5      283.99      248.69      7.37 o
   4  -7   5       17.37       17.31      2.65 o
   5  -7   5       27.94       27.11      3.85 o
  -8  -6   5        0.15        1.29      3.43 o
  -7  -6   5        0.97        1.71      3.37 o
  -6  -6   5        0.68        1.16      1.62 o
  -5  -6   5       41.73       34.26      3.29 o
  -4  -6   5       67.75       67.70      4.06 o
  -3  -6   5      398.58      393.01      9.00 o
  -2  -6   5       30.57       28.48      2.80 o
  -1  -6   5      458.21      423.45      9.00 o
   0  -6   5      403.98      392.03      8.91 o
   1  -6   5       41.95       44.12      2.42 o
   2  -6   5      448.85      449.11      8.23 o
   3  -6   5       60.93       55.99      3.56 o
   4  -6   5        5.24        6.21      1.52 o
   5  -6   5       74.43       71.15      3.59 o
  -8  -5   5        5.21        3.86      2.71 o
  -7  -5   5       47.48       43.85      4.90 o
  -6  -5   5        4.95        1.82      2.87 o
  -5  -5   5       11.35        9.71      2.01 o
  -4  -5   5        0.02       -0.31      1.15 o
  -3  -5   5       73.35       81.36      3.63 o
  -2  -5   5       61.62       58.02      3.10 o
  -1  -5   5       82.25       78.19      4.06 o
   0  -5   5      403.07      399.71     16.18 o
   1  -5   5      569.61      583.25     10.40 o
   2  -5   5       14.88       13.69      1.67 o
   3  -5   5      240.23      223.11      5.14 o
   4  -5   5       52.38       57.50      2.68 o
   5  -5   5        0.71       -0.27      1.18 o
   6  -5   5        1.92       -0.05      2.01 o
  -8  -4   5        1.05        2.38      1.73 o
  -7  -4   5       39.84       35.10      4.07 o
  -6  -4   5        0.03        1.09      2.41 o
  -5  -4   5      145.64      156.77      4.83 o
  -4  -4   5       47.52       47.19      3.97 o
  -3  -4   5      516.91      527.77     10.09 o
  -2  -4   5      104.99       89.07      3.29 o
  -1  -4   5       74.58       88.87      3.28 o
   0  -4   5        2.75        2.34      1.21 o
   1  -4   5       15.37       15.60      2.03 o
   2  -4   5       19.47       15.01      1.23 o
   3  -4   5       80.62       86.81      2.84 o
   4  -4   5       30.64       34.03      2.32 o
   5  -4   5        8.50        9.12      1.54 o
   6  -4   5        4.82        3.88      1.36 o
  -8  -3   5        8.45        8.25      1.83 o
  -7  -3   5        1.79        1.57      1.39 o
  -6  -3   5      107.47      114.15      7.16 o
  -5  -3   5      114.00      119.11      4.67 o
  -4  -3   5      107.71      116.01      5.06 o
  -3  -3   5      263.50      277.88      5.47 o
  -2  -3   5        9.17        9.24      1.44 o
  -1  -3   5      793.74      830.25     12.43 o
   0  -3   5     2160.41     2336.67     39.26 o
   1  -3   5      689.15      709.01     12.25 o
   2  -3   5      276.43      260.26      6.03 o
   3  -3   5       33.17       32.21      2.01 o
   4  -3   5      338.31      337.56      5.89 o
   5  -3   5      163.22      165.78      4.85 o
   6  -3   5        2.67        1.98      1.62 o
   7  -3   5      112.78      105.64      6.75 o
  -8  -2   5        4.72        4.00      1.53 o
  -7  -2   5       25.53       23.54      2.57 o
  -6  -2   5        1.22        2.38      2.07 o
  -5  -2   5       11.61       12.00      2.06 o
  -4  -2   5        7.07        7.60      1.24 o
  -3  -2   5      123.56      127.38      3.55 o
  -2  -2   5       76.35       64.27      2.65 o
  -1  -2   5      952.25      991.07     13.76 o
   0  -2   5      141.51      139.32      5.43 o
   1  -2   5      123.38      130.29      3.54 o
   2  -2   5      822.44      793.08     19.70 o
   3  -2   5      253.56      264.52      8.73 o
   4  -2   5      379.32      356.14      5.63 o
   5  -2   5        0.01        0.04      0.72 o
   6  -2   5        5.06        3.75      1.39 o
   7  -2   5       56.35       54.97      3.46 o
  -8  -1   5        0.21        0.92      1.14 o
  -7  -1   5        2.60        3.10      1.09 o
  -6  -1   5        0.23        0.49      0.94 o
  -5  -1   5       47.16       54.03      3.81 o
  -4  -1   5       52.08       56.49      3.72 o
  -3  -1   5       42.98       41.33      2.21 o
  -2  -1   5        5.07        3.72      0.88 o
  -1  -1   5       12.51       15.56      1.34 o
   0  -1   5      403.50      477.91      6.91 o
   1  -1   5      340.09      357.46      5.87 o
   2  -1   5      184.99      185.83      4.16 o
   3  -1   5     1492.55     1508.65     22.52 o
   4  -1   5        0.29        1.15      0.99 o
   5  -1   5       23.60       23.21      5.71 o
   6  -1   5      102.02      107.35      4.96 o
   7  -1   5        0.58        0.22      1.01 o
   8  -1   5        0.04        0.49      0.83 o
  -7   0   5       33.42       33.22      3.83 o
  -6   0   5       13.11        9.19      1.44 o
  -5   0   5        0.16        0.29      0.91 o
  -4   0   5       19.14       22.34      1.42 o
  -3   0   5       42.75       50.93      2.01 o
  -2   0   5      696.44      707.04      9.97 o
  -1   0   5       35.00       43.96      1.57 o
   0   0   5     1027.50     1044.09     13.31 o
   1   0   5      250.49      259.96      4.57 o
   2   0   5      512.73      563.21      8.30 o
   3   0   5       12.11       15.80      1.66 o
   4   0   5      355.12      348.20      4.82 o
   5   0   5      169.25      164.85      3.26 o
   6   0   5        0.45        0.84      0.79 o
   7   0   5       64.85       64.62      2.74 o
   8   0   5        0.19        0.90      1.20 o
  -7   1   5        0.03        4.41      2.82 o
  -6   1   5        5.51        4.43      0.93 o
  -5   1   5      139.36      132.95      2.84 o
  -4   1   5       80.49       88.59      2.41 o
  -3   1   5      369.20      386.30      4.83 o
  -2   1   5      431.73      439.54      9.67 o
  -1   1   5      564.83      586.90      6.96 o
   0   1   5      428.63      389.42      5.58 o
   1   1   5     1036.45     1017.75     24.77 o
   2   1   5     2603.83     2755.54     71.39 o
   3   1   5      269.48      257.53      5.27 o
   4   1   5      640.14      634.30      9.39 o
   5   1   5        1.47        2.48      0.94 o
   6   1   5       72.82       71.87      4.53 o
   7   1   5       47.74       52.33      3.82 o
   8   1   5       20.76       22.63      4.77 o
  -7   2   5        0.04        1.72      2.68 o
  -6   2   5        2.50        2.38      2.48 o
  -5   2   5       82.27       96.72      6.46 o
  -4   2   5       36.38       41.16      4.24 o
  -3   2   5      313.31      300.33     11.16 o
  -2   2   5      259.19      231.91      2.55 o
  -1   2   5        1.34       -0.17      0.48 o
   0   2   5      629.14      606.23      7.41 o
   1   2   5        0.06       -0.24      0.61 o
   2   2   5        3.99        9.45      1.26 o
   3   2   5      190.59      224.85      4.64 o
   4   2   5       49.10       35.71      1.51 o
   5   2   5       84.72       77.24      2.34 o
   6   2   5        9.93       10.89      1.43 o
   7   2   5        8.98        6.60      3.16 o
   8   2   5        6.98        8.90      3.73 o
  -7   3   5       11.43        4.93      3.55 o
  -5   3   5        3.79        2.29      2.44 o
  -4   3   5       75.17       84.59      5.82 o
  -3   3   5      289.50      301.32      9.77 o
  -2   3   5      279.55      313.01      8.72 o
  -1   3   5       14.80       12.39      0.69 o
   0   3   5      366.54      362.13      4.44 o
   1   3   5       18.48       16.95      1.17 o
   2   3   5        1.07        0.84      0.83 o
   3   3   5      587.75      548.73      8.60 o
   4   3   5      169.30      169.37      4.98 o
   5   3   5       24.09       23.04      2.52 o
   6   3   5       39.53       44.34      4.98 o
   7   3   5        3.06        2.88      2.71 o
   8   3   5        0.06       -1.45      2.73 o
  -6   4   5       61.47       75.88      7.59 o
  -5   4   5       47.44       67.72      6.52 o
  -4   4   5       55.70       69.51      5.87 o
  -3   4   5       18.55       16.35      3.19 o
  -2   4   5      182.71      176.39      6.96 o
  -1   4   5       12.84       14.33      1.33 o
   0   4   5      682.80      662.29     16.33 o
   1   4   5     1020.47     1040.35     10.53 o
   2   4   5       47.54       31.89      1.09 o
   3   4   5       15.38       19.73      0.84 o
   4   4   5        0.11        0.10      1.62 o
   5   4   5        9.78       12.63      3.08 o
   6   4   5       14.06       16.74      3.72 o
   7   4   5       15.83       13.98      3.99 o
   8   4   5       10.31       10.68      4.15 o
   9   4   5        0.20       21.93      5.47 o
  -6   5   5        2.30        5.87      3.84 o
  -5   5   5       33.61       38.49      5.86 o
  -4   5   5       41.39       37.81      5.14 o
  -3   5   5      466.88      501.62     15.91 o
  -2   5   5      182.93      188.48      7.67 o
  -1   5   5      561.67      567.47     11.85 o
   0   5   5       23.83       19.29      1.34 o
   1   5   5      139.66      140.57      6.31 o
   2   5   5      120.96      127.42      5.88 o
   3   5   5      216.14      209.66      3.11 o
   4   5   5     1024.10     1047.04     24.60 o
   5   5   5        0.38        0.19      1.71 o
   6   5   5      138.37      129.19      8.13 o
   7   5   5       70.09       71.61      7.06 o
   8   5   5      130.27      154.89     10.89 o
  -5   6   5        0.52       -0.79      3.70 o
  -4   6   5       85.36       96.28      8.00 o
  -3   6   5        2.94        2.19      2.50 o
  -2   6   5       73.22       77.77      5.65 o
  -1   6   5        2.70        1.48      0.54 o
   0   6   5       50.86       52.49      1.57 o
   1   6   5      415.66      440.55      6.26 o
   2   6   5       66.73       57.79      5.29 o
   3   6   5        0.02        0.02      0.58 o
   4   6   5      150.59      151.25      8.94 o
   5   6   5       24.39       26.32      4.12 o
   6   6   5       19.91       21.60      4.47 o
   7   6   5       79.52       78.79      7.71 o
   8   6   5       95.49      102.06      9.52 o
  -5   7   5        2.08        1.53      3.35 o
  -4   7   5       42.85       43.81      6.18 o
  -3   7   5      144.75      166.71      9.52 o
  -2   7   5       13.78        9.90      3.22 o
  -1   7   5       60.93       59.50      2.75 o
   0   7   5      413.50      413.70      5.23 o
   1   7   5        9.89       11.05      1.17 o
   2   7   5       20.68       23.34      1.60 o
   3   7   5      143.51      151.14      2.90 o
   4   7   5       79.59       80.31      5.37 o
   5   7   5       43.81       41.90      4.97 o
   6   7   5      159.35      171.06      9.83 o
   7   7   5       19.90       21.22      3.65 o
   8   7   5       26.67       11.20      8.23 o
  -4   8   5       21.79       23.10      5.63 o
  -3   8   5        2.55        1.75      2.94 o
  -2   8   5       36.06       35.64      5.33 o
  -1   8   5        8.79        7.39      0.74 o
   0   8   5      316.24      308.62      4.86 o
   1   8   5      402.46      373.81      5.92 o
   2   8   5       78.62       70.10      2.35 o
   3   8   5      984.42      944.76     12.39 o
   4   8   5      349.34      350.71     10.55 o
   5   8   5        4.92        5.18      2.06 o
   6   8   5        0.95        0.16      1.51 o
   7   8   5        4.74        6.89      2.86 o
   8   8   5        7.84       10.81      3.49 o
  -3   9   5       36.24       37.83      6.09 o
  -2   9   5       16.96       16.59      4.20 o
  -1   9   5       88.00       85.27      4.79 o
   0   9   5       68.96       67.98      2.33 o
   1   9   5       11.24       16.53      1.60 o
   2   9   5      135.21      123.78      3.52 o
   3   9   5        7.09        6.95      2.50 o
   4   9   5      199.50      196.65      8.85 o
   5   9   5        5.76        4.38      2.35 o
   6   9   5      138.97      145.27     10.89 o
   7   9   5       44.54       44.18      4.79 o
   8   9   5        3.34        3.36      2.76 o
  -2  10   5       59.34       61.40      6.89 o
  -1  10   5       75.08       65.09      3.73 o
   0  10   5       24.61       20.93      1.72 o
   1  10   5        2.85        1.07      1.01 o
   2  10   5      166.07      154.27      5.78 o
   3  10   5        0.75        2.12      1.45 o
   4  10   5       43.50       53.05      3.93 o
   5  10   5       10.56       15.81      2.90 o
   6  10   5       11.48       11.23      3.17 o
   7  10   5        2.23        4.47      2.74 o
  -1  11   5        7.44        1.24      2.72 o
   0  11   5       66.63       63.20      3.36 o
   1  11   5       16.20       11.77      1.43 o
   2  11   5      113.47      107.47      4.41 o
   3  11   5        4.91        2.34      1.54 o
   4  11   5       11.65        9.98      2.40 o
   5  11   5       24.36       18.30      3.13 o
   6  11   5       39.67       35.96      4.94 o
   1  12   5       63.94       75.14      4.00 o
   2  12   5        5.09        4.88      1.83 o
   3  12   5       60.84       69.51      4.44 o
   4  12   5       45.40       36.36      3.68 o
   5  12   5       27.03       39.07     11.67 o
  -3 -11   6       22.80       18.17      2.34 o
  -2 -11   6       69.50       82.38      7.76 o
  -1 -11   6       12.36       11.36      2.70 o
  -5 -10   6        4.74        6.12      3.19 o
  -4 -10   6        4.93        4.82      2.92 o
  -3 -10   6      123.82      129.91      7.64 o
  -2 -10   6        0.15       -0.22      1.15 o
  -1 -10   6      165.84      174.67      6.50 o
   0 -10   6       62.13       63.53      5.44 o
   1 -10   6       16.88       19.82      3.13 o
  -6  -9   6        4.43        2.26      2.54 o
  -5  -9   6       70.79       77.75      6.07 o
  -4  -9   6       21.93       22.91      3.94 o
  -3  -9   6       27.24       23.14      3.83 o
  -2  -9   6       61.93       63.45      9.13 o
  -1  -9   6        1.86        1.63      1.96 o
   0  -9   6       10.82        9.84      2.22 o
   1  -9   6       24.97       19.31      4.61 o
   2  -9   6       12.51       13.19      2.67 o
  -7  -8   6       80.92      108.16     10.06 o
  -6  -8   6       57.72       54.62      5.22 o
  -5  -8   6       19.48       21.68      3.69 o
  -4  -8   6      171.90      172.30      7.63 o
  -3  -8   6        2.67        4.53      2.39 o
  -2  -8   6       21.23       14.64      2.98 o
  -1  -8   6      355.37      332.36     22.48 o
   0  -8   6        5.16        3.76      1.34 o
   1  -8   6      137.34      124.91      5.53 o
   2  -8   6       92.27      108.91      4.85 o
   3  -8   6        0.03       -0.34      1.35 o
  -7  -7   6        1.42        3.78      3.45 o
  -6  -7   6        0.88        0.92      1.87 o
  -5  -7   6       33.53       29.16      3.69 o
  -4  -7   6      130.11      131.77      8.63 o
  -3  -7   6       24.56       21.50      3.18 o
  -2  -7   6      337.41      334.81      9.32 o
  -1  -7   6      501.06      488.30     19.90 o
   0  -7   6      296.30      271.59      7.96 o
   1  -7   6      447.85      402.11      7.02 o
   2  -7   6       53.32       44.90      3.18 o
   3  -7   6       25.83       20.65      2.32 o
   4  -7   6       47.29       43.33      3.72 o
  -7  -6   6        4.29       -1.32      3.49 o
  -6  -6   6       22.61       16.34      2.93 o
  -5  -6   6      243.06      245.50      7.77 o
  -4  -6   6        3.01        3.60      1.93 o
  -3  -6   6      549.30      513.13     11.44 o
  -2  -6   6      216.82      207.85      6.62 o
  -1  -6   6      145.22      153.93      6.31 o
   0  -6   6      418.71      416.52      9.46 o
   1  -6   6       31.11       25.57      2.79 o
   2  -6   6        7.72        6.58      1.63 o
   3  -6   6      104.79      106.97      6.70 o
   4  -6   6       14.40       11.45      2.13 o
   5  -6   6       23.70       21.62      2.60 o
  -7  -5   6       10.87        8.21      4.36 o
  -6  -5   6        7.37       11.11      2.52 o
  -5  -5   6       12.42       18.01      2.51 o
  -4  -5   6       40.61       34.65      2.99 o
  -3  -5   6        8.67       11.03      2.08 o
  -2  -5   6      345.46      354.24      7.93 o
  -1  -5   6      171.64      194.37      5.71 o
   0  -5   6       97.90       98.60      4.27 o
   1  -5   6      303.26      256.59      6.57 o
   2  -5   6      121.77      120.47      3.15 o
   3  -5   6       13.10       10.79      2.14 o
   4  -5   6        5.63        4.23      1.44 o
   5  -5   6        4.25        3.18      1.72 o
   6  -5   6        3.07        6.19      2.67 o
  -8  -4   6        0.45        2.81      3.29 o
  -7  -4   6       53.69       46.54      6.38 o
  -6  -4   6       53.10       54.14      4.75 o
  -5  -4   6      163.84      168.15      5.87 o
  -4  -4   6        7.78        9.12      1.84 o
  -3  -4   6        1.33        1.17      1.22 o
  -2  -4   6        0.52       -0.05      0.93 o
  -1  -4   6       10.27       17.53      2.07 o
   0  -4   6       24.70       13.36      2.31 o
   1  -4   6      112.51      137.45      4.37 o
   2  -4   6       56.02       61.20      3.23 o
   3  -4   6        3.63        4.08      1.29 o
   4  -4   6        0.06        0.89      1.16 o
   5  -4   6        3.48        3.54      1.49 o
   6  -4   6        8.34        6.96      1.83 o
  -8  -3   6       12.62        4.08      3.41 o
  -7  -3   6        3.19        2.23      2.65 o
  -6  -3   6       45.03       49.41      4.08 o
  -5  -3   6       49.58       58.68      2.95 o
  -4  -3   6        3.82        2.68      1.29 o
  -3  -3   6      248.58      253.11      5.55 o
  -2  -3   6     1080.19     1074.10     16.61 o
  -1  -3   6     1022.97     1054.48     22.02 o
   0  -3   6       59.12       57.85      3.24 o
   1  -3   6      163.05      145.10      6.31 o
   2  -3   6      647.21      666.52     11.20 o
   3  -3   6      244.27      231.32      4.01 o
   4  -3   6       51.96       51.04      2.57 o
   5  -3   6      361.16      364.71      8.54 o
   6  -3   6       36.69       33.02      2.51 o
   7  -3   6      119.01      123.51      5.21 o
  -8  -2   6        0.01        0.40      1.05 o
  -7  -2   6        6.06        5.11      1.61 o
  -6  -2   6        0.11        0.18      1.20 o
  -5  -2   6       16.67       17.00      2.35 o
  -4  -2   6       40.06       38.90      2.16 o
  -3  -2   6      477.92      478.60      8.42 o
  -2  -2   6      322.28      330.59      5.85 o
  -1  -2   6       39.02       38.77      2.55 o
   0  -2   6      650.07      648.87     10.06 o
   1  -2   6      172.05      182.76      5.11 o
   2  -2   6      796.42      791.78     12.55 o
   3  -2   6       21.93       21.16      2.18 o
   4  -2   6        0.39        0.95      0.94 o
   5  -2   6       59.12       58.05      2.94 o
   6  -2   6        1.02        1.08      1.20 o
   7  -2   6      301.89      288.10     10.09 o
  -7  -1   6        5.05        2.29      1.10 o
  -6  -1   6       20.04       19.71      2.85 o
  -5  -1   6        5.36        5.09      1.48 o
  -4  -1   6       75.96       78.37      2.69 o
  -3  -1   6        2.09        2.61      1.02 o
  -2  -1   6      383.05      411.31      7.47 o
  -1  -1   6       12.42       11.46      1.33 o
   0  -1   6      536.22      533.67      8.18 o
   1  -1   6     1806.93     1817.76     26.79 o
   2  -1   6       47.81       43.11      2.46 o
   3  -1   6       92.99       84.63      3.42 o
   4  -1   6      272.03      288.75      4.90 o
   5  -1   6        1.41        2.26      1.34 o
   6  -1   6        2.89        1.48      1.07 o
   7  -1   6       18.00       22.50      2.36 o
  -7   0   6        8.96       13.02      3.78 o
  -6   0   6        0.86        1.43      1.14 o
  -5   0   6        1.72        3.26      2.73 o
  -4   0   6       61.41       64.34      2.07 o
  -3   0   6      117.11      118.48      2.69 o
  -2   0   6      395.80      395.93      7.12 o
  -1   0   6      137.74      130.92      2.77 o
   0   0   6      384.00      420.69      6.25 o
   1   0   6        9.33        6.59      1.25 o
   2   0   6      391.58      393.22     11.31 o
   3   0   6      164.21      160.69      4.34 o
   4   0   6       14.92       13.97      1.51 o
   5   0   6      110.56      112.17      3.39 o
   6   0   6       18.59       16.25      1.59 o
   7   0   6       28.89       24.98      1.95 o
   8   0   6        0.11        0.87      0.92 o
  -7   1   6        9.97       14.34      4.01 o
  -6   1   6        8.66        5.22      0.88 o
  -5   1   6       61.22       68.29      3.82 o
  -4   1   6       58.44       60.69      4.13 o
  -3   1   6       97.04       91.42      2.17 o
  -2   1   6       43.77       32.63      2.05 o
  -1   1   6      286.13      270.36      3.81 o
   0   1   6     1908.69     2088.98     30.09 o
   1   1   6      676.32      687.64     12.00 o
   2   1   6     1485.53     1516.07     21.88 o
   3   1   6       13.54       13.28      1.70 o
   4   1   6       34.49       35.61      1.77 o
   5   1   6      229.53      224.00      4.40 o
   6   1   6       39.71       38.59      2.19 o
   7   1   6        2.11        2.58      1.20 o
   8   1   6       19.62       14.65      2.85 o
  -7   2   6       12.05       10.03      4.05 o
  -5   2   6       69.24       78.72      6.40 o
  -4   2   6       97.42       98.26      2.07 o
  -3   2   6        0.07        0.17      0.51 o
  -2   2   6      352.32      345.83      4.19 o
  -1   2   6       11.44       15.35      1.58 o
   0   2   6       67.42       57.95      1.67 o
   1   2   6      491.62      549.65     12.00 o
   2   2   6      204.55      176.47      3.88 o
   3   2   6       17.98       17.73      1.78 o
   4   2   6        6.87       12.04      1.83 o
   5   2   6       21.93       29.74      2.41 o
   6   2   6       34.45       39.39      1.81 o
   7   2   6        6.83        4.70      2.19 o
   8   2   6       24.19       38.60      6.14 o
  -4   3   6       23.03       24.05      4.04 o
  -3   3   6      101.30      104.98      6.25 o
  -2   3   6       56.93       63.66      1.90 o
  -1   3   6        5.29        5.89      0.77 o
   0   3   6      109.74      104.67      4.52 o
   1   3   6      444.15      426.30      6.45 o
   2   3   6      154.53      149.68      3.43 o
   3   3   6       62.14       49.10      3.77 o
   4   3   6      164.87      179.16      4.96 o
   5   3   6        1.10        2.32      0.57 o
   6   3   6        6.04        7.20      0.69 o
   7   3   6       82.56       91.35      7.88 o
   8   3   6       45.48       40.43      6.42 o
  -5   4   6       21.33       20.80      4.65 o
  -4   4   6       46.54       62.20      5.71 o
  -3   4   6       73.35       81.56      5.96 o
  -2   4   6      247.45      264.05      9.10 o
  -1   4   6      108.19      118.92      6.54 o
   0   4   6       98.07       89.89      1.98 o
   1   4   6       77.29       75.60      2.38 o
   2   4   6       20.97       23.00      1.65 o
   3   4   6      131.71      124.91      6.38 o
   4   4   6       44.60       43.92      2.07 o
   5   4   6       31.37       14.49     11.34 o
   6   4   6       68.40       67.62      6.44 o
   7   4   6        5.73        5.48      3.46 o
   8   4   6       10.56        9.79      5.95 o
  -5   5   6      125.31      119.64      9.55 o
  -4   5   6       28.84       21.21      4.52 o
  -3   5   6      192.47      199.66      9.53 o
  -2   5   6        7.49        5.82      2.45 o
  -1   5   6       10.38       11.78      1.21 o
   0   5   6       15.78       15.11      1.38 o
   1   5   6      289.07      280.07      4.50 o
   2   5   6     1268.37     1235.37     16.46 o
   3   5   6       28.42       24.05      1.31 o
   4   5   6      356.40      369.02     11.36 o
   5   5   6      198.91      215.70      9.84 o
   6   5   6      286.28      305.89     12.88 o
   7   5   6      187.29      188.00     11.55 o
   8   5   6      111.13      134.56     10.73 o
  -5   6   6        0.86        0.77      2.84 o
  -4   6   6       22.86       31.83      5.49 o
  -3   6   6        1.51        2.34      2.61 o
  -2   6   6        7.11        7.16      2.84 o
  -1   6   6      191.17      184.15      2.61 o
   0   6   6       69.69       60.13      2.56 o
   1   6   6       32.92       32.15      1.64 o
   2   6   6      319.41      322.69      5.61 o
   3   6   6       69.65       71.95      3.78 o
   4   6   6       12.66       13.06      1.72 o
   5   6   6       94.74      116.61      7.36 o
   6   6   6      165.43      179.70     10.30 o
   7   6   6      144.06      138.45     10.41 o
   8   6   6       16.50       15.64      5.45 o
  -4   7   6        0.75       -0.32      2.45 o
  -3   7   6       73.53       84.31      7.55 o
  -2   7   6      151.47      159.33      8.67 o
  -1   7   6       14.89       11.37      1.29 o
   0   7   6        0.16       -0.31      0.60 o
   1   7   6      227.40      231.91      4.01 o
   2   7   6       11.46       10.11      1.39 o
   3   7   6       11.81        9.34      1.36 o
   4   7   6      197.92      204.07      8.52 o
   5   7   6       14.74       16.01      3.82 o
   6   7   6       43.29       38.16      5.83 o
   8   7   6       23.83       27.47      8.72 o
  -4   8   6       17.47       17.92      5.63 o
  -3   8   6        0.81       -1.83      2.89 o
  -2   8   6      154.54      163.03      9.36 o
  -1   8   6       79.66       78.78      1.94 o
   0   8   6      215.19      210.56      5.10 o
   1   8   6      731.39      700.77      9.65 o
   2   8   6      279.99      255.39      4.61 o
   3   8   6        2.63        3.13      1.02 o
   4   8   6        5.53        3.83      1.74 o
   5   8   6        3.03        3.49      2.98 o
   6   8   6        1.40        0.85      1.80 o
   7   8   6       46.48       48.67      5.01 o
   8   8   6        4.83        6.66      3.18 o
  -3   9   6       40.89       42.99      6.88 o
  -2   9   6        4.16        4.13      3.26 o
  -1   9   6        2.06        2.01      3.50 o
   0   9   6       34.09       31.76      1.68 o
   1   9   6        4.02        6.84      1.29 o
   2   9   6      134.41      127.10      3.97 o
   3   9   6        5.10        7.95      1.22 o
   4   9   6      351.65      361.73      8.89 o
   5   9   6       69.59       67.06      5.14 o
   6   9   6        0.10        1.74      2.17 o
   7   9   6        0.00        1.05      2.14 o
  -2  10   6       10.30       10.92      5.76 o
  -1  10   6        1.27        2.81      3.78 o
   0  10   6      114.61      107.76      2.88 o
   1  10   6        0.07        1.76      0.86 o
   2  10   6       79.07       79.34      2.78 o
   3  10   6       17.02       22.13      2.43 o
   4  10   6        2.04        1.04      1.49 o
   5  10   6        7.24       11.92      2.68 o
   6  10   6        2.17        1.40      2.92 o
   7  10   6       29.84       28.23      5.10 o
   0  11   6       94.99       89.44      6.77 o
   1  11   6        0.43        0.24      0.80 o
   2  11   6       10.74        7.61      1.21 o
   3  11   6       62.32       59.54      4.03 o
   4  11   6       27.34       25.12      3.05 o
   5  11   6        3.01        3.98      5.84 o
   6  11   6       44.63       43.33      6.79 o
   2  12   6        2.84        1.24      1.43 o
   3  12   6       44.48       35.24      3.58 o
   4  12   6       14.60       14.75      4.32 o
  -4 -10   7        0.05        1.78      3.00 o
  -3 -10   7      111.99      118.22     20.43 o
  -2 -10   7       42.57       47.04      5.35 o
  -1 -10   7        5.02        6.29      1.84 o
   0 -10   7       37.43       36.53      3.68 o
  -5  -9   7       22.38       18.98      4.03 o
  -4  -9   7       29.33       27.60      4.43 o
  -3  -9   7        0.25        0.86      2.10 o
  -2  -9   7       40.59       38.01      4.59 o
  -1  -9   7       20.25       23.80      3.83 o
   0  -9   7       49.42       54.47      7.28 o
   1  -9   7       41.47       39.36      4.94 o
   2  -9   7       71.41       80.64      4.51 o
  -6  -8   7       28.95       21.30      4.05 o
  -5  -8   7        8.53        7.04      2.94 o
  -4  -8   7       56.94       54.24      5.09 o
  -3  -8   7      308.26      280.81      9.99 o
  -2  -8   7       21.38       21.64      3.58 o
  -1  -8   7      251.73      248.99     12.62 o
   0  -8   7       21.04       22.88      3.36 o
   1  -8   7        8.56       10.20      2.19 o
   2  -8   7        0.52        0.27      1.31 o
   3  -8   7        0.32        1.46      1.56 o
  -7  -7   7        4.42        3.27      3.50 o
  -6  -7   7       51.60       46.45      4.71 o
  -5  -7   7        1.73        3.01      2.27 o
  -4  -7   7      325.32      324.75     18.54 o
  -3  -7   7      188.07      184.72      7.47 o
  -2  -7   7      123.62      105.37      5.75 o
  -1  -7   7      382.97      352.06      9.97 o
   0  -7   7      229.34      207.54     15.71 o
   1  -7   7        8.69        2.53      1.47 o
   2  -7   7      114.70      106.83      4.34 o
   3  -7   7       15.43       14.25      2.30 o
   4  -7   7        0.64        0.35      1.40 o
  -7  -6   7       76.91       89.05     10.34 o
  -6  -6   7        6.82        4.65      2.26 o
  -5  -6   7      268.31      270.17      8.83 o
  -4  -6   7       45.08       39.64      3.81 o
  -3  -6   7       55.39       58.47      6.93 o
  -2  -6   7      234.33      228.86     15.59 o
  -1  -6   7       32.27       29.95      3.27 o
   0  -6   7       20.14       17.37      2.77 o
   1  -6   7       96.05      100.86      6.85 o
   2  -6   7        0.02       -0.31      0.84 o
   3  -6   7       43.17       34.46      2.70 o
   4  -6   7       11.61       13.36      2.38 o
   5  -6   7       17.47       12.74      2.19 o
  -7  -5   7        0.02        2.03      3.39 o
  -6  -5   7        7.33        5.18      2.33 o
  -5  -5   7        1.33        0.48      1.40 o
  -4  -5   7       88.14       88.13      4.47 o
  -3  -5   7       62.22       62.93      6.49 o
  -2  -5   7      106.34       93.00      4.48 o
  -1  -5   7      352.31      313.17      9.07 o
   0  -5   7       69.19       82.39      4.23 o
   1  -5   7      106.62      115.14      4.78 o
   2  -5   7        0.06       -0.07      0.87 o
   3  -5   7        7.87        6.57      1.80 o
   4  -5   7       42.09       39.24      2.78 o
   5  -5   7       35.53       34.02      3.05 o
  -7  -4   7       23.78       16.33      3.53 o
  -6  -4   7       31.24       24.29      3.11 o
  -5  -4   7       22.73       23.90      2.59 o
  -4  -4   7       20.15       21.39      3.28 o
  -3  -4   7        0.61        1.11      1.31 o
  -2  -4   7       72.87       64.48      3.50 o
  -1  -4   7      168.08      183.97      5.49 o
   0  -4   7        3.39        6.43      1.82 o
   1  -4   7      212.35      208.97      8.95 o
   2  -4   7        0.03        1.02      1.38 o
   3  -4   7       47.78       55.82      2.46 o
   4  -4   7       23.38       21.75      2.18 o
   5  -4   7        5.95        6.09      1.85 o
   6  -4   7        4.34       13.67      6.37 o
  -7  -3   7        8.25        5.80      2.42 o
  -6  -3   7       15.32       11.40      2.67 o
  -5  -3   7       83.05       85.31      4.16 o
  -4  -3   7      444.32      434.52      8.75 o
  -3  -3   7      320.50      312.22      6.81 o
  -2  -3   7       71.94       77.86      6.69 o
  -1  -3   7       95.13       99.57      6.03 o
   0  -3   7      472.28      477.50      8.89 o
   1  -3   7       97.09       91.97     11.81 o
   2  -3   7       83.24       84.80      3.92 o
   3  -3   7      647.75      627.24     12.48 o
   4  -3   7      115.97      118.70      4.81 o
   5  -3   7      407.93      416.52     13.05 o
   6  -3   7        0.07        0.92      1.35 o
  -7  -2   7        5.48        3.06      1.87 o
  -6  -2   7        1.71        0.78      1.93 o
  -5  -2   7      183.32      178.02      4.62 o
  -4  -2   7       52.28       55.95      3.39 o
  -3  -2   7       93.99       94.03      3.27 o
  -2  -2   7       98.30      111.38      3.99 o
  -1  -2   7       86.72       85.56      3.28 o
   0  -2   7      582.98      582.26     10.68 o
   1  -2   7       20.39       20.00      2.52 o
   2  -2   7       80.01       72.56      3.42 o
   3  -2   7       35.66       33.54      2.80 o
   4  -2   7        0.17        0.35      1.01 o
   5  -2   7      755.01      755.40     13.41 o
   6  -2   7      168.37      167.66      8.31 o
   7  -2   7      127.22      130.15      4.67 o
  -7  -1   7        3.64        2.76      1.65 o
  -6  -1   7       58.57       56.29      4.43 o
  -5  -1   7        0.12        0.35      1.08 o
  -4  -1   7      113.71      111.65      3.51 o
  -3  -1   7        0.61        0.91      0.99 o
  -2  -1   7      206.62      219.73      4.45 o
  -1  -1   7      976.17      976.86     14.08 o
   0  -1   7       79.28       65.66      3.14 o
   1  -1   7      430.44      411.97      7.41 o
   2  -1   7      376.61      383.00      7.45 o
   3  -1   7        1.92        1.00      1.23 o
   4  -1   7        0.02        0.18      0.66 o
   5  -1   7      119.20      120.23      4.05 o
   6  -1   7       15.52       11.91      1.86 o
   7  -1   7        5.98        4.50      1.49 o
  -7   0   7        0.77       11.78      3.99 o
  -6   0   7        3.65        3.06      1.78 o
  -5   0   7       19.32       20.65      2.54 o
  -4   0   7      158.45      175.45      4.30 o
  -3   0   7       89.38       94.77      3.12 o
  -2   0   7      495.82      553.05     13.90 o
  -1   0   7       14.35       15.67      1.61 o
   0   0   7      426.44      426.45      7.29 o
   1   0   7        2.48        1.50      1.19 o
   2   0   7       40.58       36.19      2.34 o
   3   0   7        5.12        4.22      1.62 o
   4   0   7      113.58      115.01      6.49 o
   5   0   7       83.98       80.75      5.70 o
   6   0   7        0.25       -0.36      0.92 o
   7   0   7        0.08       -0.62      0.97 o
  -7   1   7       10.33       10.50      4.12 o
  -6   1   7        6.46        4.20      1.06 o
  -5   1   7        0.59        0.64      0.91 o
  -4   1   7       27.01       30.09      1.86 o
  -3   1   7       35.67       35.86      1.70 o
  -2   1   7      306.00      331.74      4.99 o
  -1   1   7      528.21      494.71      7.22 o
   0   1   7      680.16      698.65     10.37 o
   1   1   7       36.70       36.72      2.54 o
   2   1   7        0.08        1.46      1.62 o
   3   1   7      358.80      334.03      8.48 o
   4   1   7       34.33       35.15      2.80 o
   5   1   7       20.46       25.04      3.32 o
   6   1   7       85.66       90.00      3.26 o
   7   1   7        0.00        0.24      0.96 o
   8   1   7        8.48        5.16      1.18 o
  -4   2   7       80.20       74.34      7.11 o
  -3   2   7        3.27        2.91      0.73 o
  -2   2   7       34.85       36.29      1.53 o
  -1   2   7      473.36      496.53      7.23 o
   0   2   7       31.14       25.00      3.89 o
   1   2   7        3.61        3.57      1.02 o
   2   2   7       13.78       27.17      1.91 o
   3   2   7       36.40       41.46      2.53 o
   4   2   7      139.01      139.80      5.29 o
   5   2   7        1.35        1.46      1.09 o
   6   2   7      131.08      142.05      5.29 o
   7   2   7      201.32      190.64     15.25 o
   8   2   7        2.46        3.33      3.54 o
  -5   3   7       23.63       25.03      4.90 o
  -4   3   7        0.26       -1.94      2.48 o
  -3   3   7        5.60        7.19      2.79 o
  -2   3   7       32.54       26.68      1.01 o
  -1   3   7       75.39       68.01      1.99 o
   0   3   7       87.56       92.66      2.16 o
   1   3   7       79.97       68.50      3.03 o
   2   3   7      291.89      309.95      5.66 o
   3   3   7       16.67       23.15      2.09 o
   4   3   7       35.13       38.28      2.83 o
   5   3   7      249.72      257.67      6.74 o
   6   3   7      106.06      106.95      6.05 o
   7   3   7      209.37      236.29     12.80 o
   8   3   7       33.97        9.36      4.65 o
  -5   4   7       30.26       84.16      7.66 o
  -4   4   7       51.87       60.40      6.23 o
  -3   4   7        2.78        3.26      2.56 o
  -2   4   7       99.98      100.64      3.61 o
  -1   4   7      100.82      104.81      2.10 o
   0   4   7        0.44        0.86      0.70 o
   1   4   7      132.78      117.76      5.06 o
   2   4   7      133.14      118.81      3.69 o
   3   4   7        2.62        4.27      1.40 o
   4   4   7      318.40      329.10      8.32 o
   5   4   7       17.93       17.74      0.71 o
   6   4   7       27.42       12.34     10.21 o
   7   4   7       43.35       46.79      6.68 o
   8   4   7        4.10        2.50      3.58 o
  -5   5   7       65.45       84.55      8.43 o
  -4   5   7        0.47       -0.01      1.88 o
  -2   5   7        0.00        0.66      1.90 o
  -1   5   7      229.65      232.90     10.99 o
   0   5   7      468.14      469.84     15.13 o
   1   5   7      182.56      162.39      3.18 o
   2   5   7      398.11      398.40      5.17 o
   3   5   7      327.27      303.67      4.03 o
   4   5   7      400.66      401.79      9.03 o
   5   5   7      505.24      527.15     17.21 o
   6   5   7      213.31      233.40     12.06 o
   7   5   7        0.93        3.49      3.58 o
   8   5   7       53.85       58.53      8.17 o
  -5   6   7        1.61        1.99      3.38 o
  -4   6   7        0.83        3.69      3.29 o
  -3   6   7       30.34       27.79      4.85 o
  -2   6   7       43.88       36.76      4.56 o
  -1   6   7       18.58       13.24      1.69 o
   0   6   7      275.66      275.32      5.27 o
   1   6   7      148.33      152.02      3.94 o
   2   6   7       48.50       47.19      4.51 o
   3   6   7       24.87       28.07      1.74 o
   4   6   7      249.46      272.21      4.39 o
   5   6   7      274.14      272.21     12.10 o
   6   6   7        8.66        8.94      4.04 o
   7   6   7      364.67      389.86     17.88 o
   8   6   7       10.51       12.98      5.39 o
  -4   7   7       14.52       18.32      5.25 o
  -3   7   7       24.73       29.96      5.39 o
  -2   7   7        1.59        1.28      2.34 o
  -1   7   7       93.19       86.79      3.66 o
   0   7   7        1.03        2.33      0.86 o
   1   7   7       11.42       11.10      1.62 o
   2   7   7      157.56      147.59      3.59 o
   3   7   7       10.81       10.47      1.61 o
   4   7   7       26.85       25.13      2.42 o
   5   7   7      426.04      447.67     15.94 o
   6   7   7       44.26       41.86      6.22 o
   7   7   7        0.62       -0.01      2.26 o
   8   7   7        5.52        4.36      4.25 o
  -3   8   7       10.10       11.36      4.39 o
  -2   8   7      125.01      128.66      8.85 o
  -1   8   7      303.13      324.03     12.58 o
   0   8   7       79.57       71.67      2.29 o
   1   8   7       30.52       28.84      1.88 o
   2   8   7       14.88       13.58      1.58 o
   3   8   7        0.44        1.56      1.45 o
   4   8   7       13.10       13.25      0.99 o
   5   8   7      112.79      111.06      7.78 o
   6   8   7        4.11        6.41      3.65 o
   7   8   7       10.82       11.31      4.74 o
  -2   9   7       11.27        5.29      3.58 o
  -1   9   7        0.53        2.15      2.52 o
   0   9   7       64.12       64.48      3.16 o
   1   9   7       50.03       58.54      2.26 o
   2   9   7      349.39      361.88     10.13 o
   3   9   7       26.73       23.33      1.58 o
   4   9   7        1.46        3.69      2.01 o
   5   9   7        0.54       -1.03      1.69 o
   6   9   7       21.60       23.66      3.70 o
   7   9   7       15.82       18.39      5.45 o
  -1  10   7        1.41       -1.68      2.73 o
   0  10   7       88.44       90.62      3.26 o
   1  10   7        3.37        5.03      1.41 o
   2  10   7        0.55        1.43      0.99 o
   3  10   7        1.33        3.76      1.15 o
   4  10   7       27.59       27.53      3.44 o
   5  10   7       40.51       40.34      3.94 o
   6  10   7        1.08        1.33      2.32 o
   1  11   7       52.39       46.50      5.19 o
   2  11   7        2.59        2.08      1.06 o
   3  11   7       18.61       10.49      2.42 o
   4  11   7       68.61       69.99      4.44 o
   5  11   7        4.46        5.63      2.46 o
  -2 -10   8        6.13        5.07      3.10 o
  -4  -9   8       31.82       34.04      5.07 o
  -3  -9   8        0.04        1.60      2.45 o
  -2  -9   8       38.53       43.70      5.14 o
  -1  -9   8       15.83       15.80      3.66 o
   0  -9   8       88.31      107.37      4.45 o
   1  -9   8       20.09       15.81      3.21 o
  -5  -8   8      129.25      135.91      8.01 o
  -4  -8   8       12.10       12.35      3.47 o
  -3  -8   8      128.46      131.52      7.31 o
  -2  -8   8        1.95        0.38      1.86 o
  -1  -8   8       13.27       15.94      3.42 o
   0  -8   8        5.99        7.85      2.76 o
   1  -8   8        0.22       -0.19      1.01 o
   2  -8   8       10.58        9.00      2.56 o
  -6  -7   8      109.22      117.69      6.94 o
  -5  -7   8       53.26       54.76      5.12 o
  -4  -7   8       35.85       37.61      4.39 o
  -3  -7   8      299.28      302.41     17.83 o
  -2  -7   8      282.45      277.05      9.44 o
  -1  -7   8       24.83       19.57      3.35 o
   0  -7   8      189.93      173.37     10.43 o
   1  -7   8       18.85       18.39      3.18 o
   2  -7   8       49.00       55.73      6.59 o
   3  -7   8       44.02       35.49      7.91 o
  -6  -6   8       12.08       11.61      2.94 o
  -5  -6   8       21.96       21.75      3.94 o
  -4  -6   8      115.12      123.86      6.11 o
  -3  -6   8        3.19        2.89      2.02 o
  -2  -6   8       21.25       19.75      3.50 o
  -1  -6   8        2.28        2.18      1.86 o
   0  -6   8        3.60        3.05      2.00 o
   1  -6   8       20.60       13.43      2.74 o
   2  -6   8        5.21        4.26      2.48 o
   3  -6   8       51.33       55.94      4.18 o
   4  -6   8       12.19       12.17      2.27 o
  -7  -5   8        0.23        0.96      2.36 o
  -6  -5   8       25.66       29.09      4.49 o
  -5  -5   8       17.31       16.30      3.20 o
  -4  -5   8      103.30      107.51      5.22 o
  -3  -5   8      111.50      110.80      5.10 o
  -2  -5   8        0.59       -0.01      1.19 o
  -1  -5   8       48.84       50.84      7.68 o
   0  -5   8        0.13        2.76      1.82 o
   1  -5   8       51.62       46.27      3.75 o
   2  -5   8      111.31      112.67      5.22 o
   3  -5   8       66.58       72.40      3.71 o
   4  -5   8        1.29       -0.15      1.14 o
   5  -5   8       70.44       83.65      4.22 o
  -7  -4   8       17.50       12.08      3.42 o
  -6  -4   8        1.71        2.96      2.11 o
  -5  -4   8       22.87       21.65      3.69 o
  -4  -4   8       17.07       17.33      2.47 o
  -3  -4   8       67.02       72.94      3.92 o
  -2  -4   8       48.45       50.96      4.79 o
  -1  -4   8      294.71      298.32      7.71 o
   0  -4   8        7.51        9.45      2.21 o
   1  -4   8      148.24      168.43      5.96 o
   2  -4   8       14.99       20.10      2.73 o
   3  -4   8        0.25       -0.02      0.87 o
   4  -4   8        6.88        7.69      2.00 o
   5  -4   8        2.77        4.14      1.71 o
   6  -4   8       71.55       75.41      5.91 o
  -7  -3   8       12.50       11.28      2.94 o
  -6  -3   8      110.51      113.07      5.10 o
  -5  -3   8       32.48       34.99      2.84 o
  -4  -3   8       85.88       88.01      4.40 o
  -3  -3   8       21.78       23.97      2.43 o
  -2  -3   8      179.73      197.55      5.94 o
  -1  -3   8       95.41       91.65      7.09 o
   0  -3   8        7.54        8.85      1.97 o
   1  -3   8      934.50      911.19     22.53 o
   2  -3   8      325.68      326.53      8.60 o
   3  -3   8     1145.56     1152.31     22.03 o
   4  -3   8        5.04        7.46      1.79 o
   5  -3   8       14.03       11.54      2.39 o
   6  -3   8        0.87        2.68      1.70 o
  -7  -2   8       30.25       27.79      4.16 o
  -6  -2   8        4.61        3.46      1.95 o
  -5  -2   8       46.49       52.39      6.35 o
  -4  -2   8       44.60       48.02      2.75 o
  -3  -2   8       28.37       28.82      2.62 o
  -2  -2   8      426.74      419.54      8.09 o
  -1  -2   8       34.40       32.10      2.53 o
   0  -2   8      302.57      300.66      6.76 o
   1  -2   8       13.58       14.52      2.10 o
   2  -2   8        3.41        2.73      1.61 o
   3  -2   8     1032.94      996.15     18.60 o
   4  -2   8      275.13      283.50      5.52 o
   5  -2   8      219.41      220.74      5.83 o
   6  -2   8      159.04      164.06      6.68 o
  -7  -1   8        0.05        8.55      7.28 o
  -6  -1   8       51.09       49.68      4.55 o
  -5  -1   8        1.78        2.38      1.09 o
  -4  -1   8       81.57       94.32      3.10 o
  -3  -1   8      289.02      287.14      7.09 o
  -2  -1   8      166.47      163.67      4.15 o
  -1  -1   8      501.90      495.77      8.46 o
   0  -1   8       82.85       80.12      3.23 o
   1  -1   8        1.92        1.94      1.28 o
   2  -1   8       18.77       13.48      3.52 o
   3  -1   8      123.18      126.02      4.85 o
   4  -1   8       54.81       60.82      7.63 o
   5  -1   8        2.05        3.04      1.50 o
   6  -1   8       67.07       70.61      3.23 o
   7  -1   8       48.58       48.60      3.16 o
  -6   0   8       38.15       42.14      2.99 o
  -5   0   8       75.07       79.02      3.24 o
  -4   0   8      240.88      255.17      5.03 o
  -3   0   8       11.50        9.07      1.37 o
  -2   0   8      142.53      139.83      3.72 o
  -1   0   8       36.75       39.79      2.96 o
   0   0   8        5.66        6.79      1.58 o
   1   0   8       43.30       50.73      4.29 o
   2   0   8      329.02      323.76      7.03 o
   3   0   8      290.43      272.89      6.81 o
   4   0   8        0.45        2.11      1.63 o
   5   0   8        0.25        0.79      1.13 o
   6   0   8       30.58       26.12      2.15 o
   7   0   8        0.07        0.54      1.20 o
  -6   1   8       12.79       15.66      4.60 o
  -5   1   8        0.00       -0.01      0.74 o
  -4   1   8       40.72       46.62      2.07 o
  -3   1   8       44.75       43.42      1.80 o
  -2   1   8      202.15      214.59      5.39 o
  -1   1   8       48.64       51.21      2.23 o
   0   1   8        0.68        0.66      0.84 o
   1   1   8      347.68      325.66      6.60 o
   2   1   8       22.93       26.90      2.28 o
   3   1   8       72.21       72.10      3.53 o
   4   1   8      182.30      189.45      6.04 o
   5   1   8       41.20       47.96      5.36 o
   6   1   8       26.05       20.68      2.03 o
   7   1   8        0.07       -0.56      1.14 o
  -5   2   8        1.92        1.95      2.85 o
  -4   2   8        1.84        2.56      1.21 o
  -3   2   8       94.09       94.97      2.30 o
  -2   2   8        4.04        5.27      0.89 o
  -1   2   8       11.92       16.09      1.64 o
   0   2   8        1.71        4.85      1.31 o
   1   2   8       10.36       10.63      1.66 o
   2   2   8      400.49      378.43      8.12 o
   3   2   8       19.36       16.98      2.14 o
   4   2   8      387.76      387.94      8.88 o
   5   2   8      288.81      262.74      4.65 o
   6   2   8       19.15       19.59      1.81 o
   7   2   8      175.21      173.51     13.05 o
   8   2   8        7.64        0.63      3.83 o
  -5   3   8        9.69       16.48      4.48 o
  -4   3   8        1.01        2.22      2.72 o
  -3   3   8       32.50       32.56      1.06 o
  -2   3   8        5.06        3.89      0.82 o
  -1   3   8       65.10       64.82      1.99 o
   0   3   8      302.35      319.33     17.91 o
   1   3   8       71.92       75.16      2.61 o
   2   3   8      102.43      103.30      3.41 o
   3   3   8      338.99      337.11      8.68 o
   4   3   8       95.11      101.22      8.99 o
   5   3   8      582.09      551.78     17.08 o
   6   3   8       60.90       64.94      4.76 o
   7   3   8        2.22        1.80      0.97 o
   8   3   8       53.74       51.69      8.06 o
  -5   4   8        2.04        0.58      2.56 o
  -4   4   8       46.88       58.26      6.54 o
  -2   4   8       33.50       34.68      1.09 o
  -1   4   8       97.31       90.61      2.22 o
   0   4   8      141.19      132.02      2.75 o
   1   4   8      175.31      177.71      4.59 o
   2   4   8      441.19      424.66      8.34 o
   3   4   8       24.78       21.06      2.34 o
   4   4   8       35.50       32.36      2.98 o
   5   4   8      109.82      105.93      5.17 o
   6   4   8        9.52        7.84      1.82 o
   7   4   8       36.61       38.02      6.54 o
   8   4   8        0.33        2.21      3.65 o
  -5   5   8        6.93        6.38      4.09 o
  -4   5   8        6.88        8.81      3.93 o
  -3   5   8       47.77       43.15      5.57 o
  -2   5   8       58.22       55.00      5.47 o
  -1   5   8      117.63      116.69      3.20 o
   0   5   8      231.06      250.65      3.96 o
   1   5   8      238.10      223.13      3.67 o
   2   5   8      472.49      475.88      6.46 o
   3   5   8      762.15      721.65     12.87 o
   4   5   8      248.89      236.38      5.41 o
   5   5   8       10.42        4.41      6.27 o
   6   5   8      155.73      185.36     10.72 o
   7   5   8       45.60       48.42      7.20 o
   8   5   8       29.44       38.92      7.55 o
  -3   6   8       12.88       12.79      3.93 o
  -2   6   8       76.22       86.03      6.56 o
  -1   6   8       75.79       76.07      3.12 o
   0   6   8       17.19       16.67      1.79 o
   1   6   8        0.06        0.47      1.01 o
   2   6   8      185.04      196.93      8.48 o
   3   6   8      331.84      324.86      6.20 o
   4   6   8        0.83       -0.02      0.63 o
   5   6   8      680.30      714.50     22.69 o
   6   6   8        0.05       -1.29      2.87 o
   7   6   8      129.06      127.62     10.78 o
   8   6   8       45.33       40.28      7.88 o
  -3   7   8       22.54       25.51      5.32 o
  -2   7   8        0.27       -0.94      2.34 o
  -1   7   8        0.98        0.77      0.47 o
   0   7   8       69.85       73.69      2.76 o
   1   7   8       29.02       28.50      2.24 o
   2   7   8       12.30       10.03      1.59 o
   3   7   8      578.01      587.01     10.12 o
   4   7   8       76.70       77.60      4.69 o
   5   7   8        4.10        2.88      2.88 o
   6   7   8        3.63        7.04      3.81 o
   7   7   8       11.92       13.57      5.17 o
  -3   8   8       73.89       85.82      8.67 o
  -2   8   8        0.60        0.54      3.30 o
  -1   8   8       26.01       24.13      4.48 o
   0   8   8        8.97        7.16      1.26 o
   1   8   8        2.18        1.39      0.88 o
   2   8   8       55.21       53.45      6.62 o
   3   8   8       78.14       79.17      3.31 o
   4   8   8        0.30        0.89      0.98 o
   5   8   8        9.17        5.90      3.30 o
   6   8   8        4.92       -0.73      2.65 o
   7   8   8        4.06        4.23      3.97 o
  -2   9   8        9.58       11.23      5.79 o
  -1   9   8       40.55       47.20      5.60 o
   0   9   8      115.88      131.38      3.84 o
   1   9   8        0.72        1.29      1.09 o
   2   9   8        2.24        2.36      1.09 o
   3   9   8        0.13       -0.01      0.69 o
   4   9   8       25.24       22.62      4.51 o
   5   9   8       51.19       52.20      8.39 o
   6   9   8      112.32      110.51      9.52 o
   0  10   8        1.16        4.93      4.07 o
   1  10   8        0.25       -0.20      0.88 o
   2  10   8       43.97       49.74      4.79 o
   3  10   8       40.69       49.56      3.62 o
   4  10   8       13.36        7.63      2.24 o
   5  10   8      131.76      120.40      6.74 o
   6  10   8       31.19       34.24      6.49 o
   2  11   8       73.95       78.81      3.95 o
   3  11   8       15.02       11.64      1.70 o
   4  11   8      110.23      117.79      5.63 o
  -3  -9   9       14.11       14.62      4.11 o
  -2  -9   9       73.38       89.89     11.38 o
  -1  -9   9       25.72       22.80      4.44 o
   0  -9   9       29.82       31.27      4.70 o
  -4  -8   9        9.92        8.87      3.40 o
  -3  -8   9       30.28       35.44      4.83 o
  -2  -8   9        3.67        5.59      2.89 o
  -1  -8   9       14.42       16.15      3.66 o
   0  -8   9        7.32        7.90      2.96 o
   1  -8   9       50.29       43.16      9.01 o
  -5  -7   9      119.55      134.32      7.68 o
  -4  -7   9      104.46       98.25      9.97 o
  -3  -7   9       16.97       15.67      3.50 o
  -2  -7   9      156.87      164.12     10.03 o
  -1  -7   9        1.45        3.56      2.80 o
   0  -7   9      148.67      162.36      7.45 o
   1  -7   9       39.81       42.25      4.45 o
   2  -7   9       12.37        9.37      1.92 o
   3  -7   9        0.02        0.63      1.57 o
  -6  -6   9       20.80       21.95      3.66 o
  -5  -6   9        0.16       -0.90      1.92 o
  -4  -6   9        0.11       -0.15      1.58 o
  -3  -6   9        1.93        0.30      1.62 o
  -2  -6   9        0.53       -0.10      1.47 o
  -1  -6   9       20.56       14.69      3.01 o
   0  -6   9        0.02       -0.07      1.44 o
   1  -6   9       38.92       42.07      4.47 o
   2  -6   9        4.51        2.90      1.70 o
   3  -6   9       10.69        9.39      2.33 o
   4  -6   9       75.61       91.27      4.85 o
  -6  -5   9       27.39       26.03      3.49 o
  -5  -5   9        9.02        9.65      2.67 o
  -4  -5   9        1.12        1.21      1.95 o
  -3  -5   9        5.27        1.32      2.45 o
  -2  -5   9       18.85       10.91      2.57 o
  -1  -5   9       36.78       39.93      3.71 o
   0  -5   9      101.17      111.01      5.54 o
   1  -5   9      130.96      122.12      5.89 o
   2  -5   9       18.83       12.16      2.79 o
   3  -5   9      190.09      197.40      5.49 o
   4  -5   9        7.13        6.56      2.06 o
  -6  -4   9        4.49        4.26      1.98 o
  -5  -4   9        9.61        8.37      2.61 o
  -4  -4   9       27.15       29.85      3.59 o
  -3  -4   9      179.31      186.50      7.45 o
  -2  -4   9        2.29        4.64      2.01 o
  -1  -4   9      354.61      365.98      9.33 o
   0  -4   9        2.43        1.40      1.68 o
   1  -4   9        0.37       -1.60      1.82 o
   2  -4   9        1.52        3.66      2.29 o
   3  -4   9        0.80        3.58      2.07 o
   4  -4   9      146.00      158.42      5.39 o
   5  -4   9        0.83        0.88      1.42 o
  -6  -3   9       45.00       32.45      4.02 o
  -5  -3   9        4.29        3.95      1.95 o
  -4  -3   9        6.81        7.19      2.60 o
  -3  -3   9      104.01      105.21      5.35 o
  -2  -3   9        6.14        6.25      1.89 o
  -1  -3   9      703.69      698.25     13.84 o
   0  -3   9      661.34      668.90     13.88 o
   1  -3   9     1342.43     1322.33     25.14 o
   2  -3   9       86.18       94.95      5.06 o
   3  -3   9       11.25       14.02      2.71 o
   4  -3   9        3.15        1.90      1.12 o
   5  -3   9        6.13        4.11      1.71 o
   6  -3   9        1.74        3.94      1.79 o
  -6  -2   9       18.76       15.08      2.09 o
  -5  -2   9        0.57       -0.16      1.20 o
  -4  -2   9      114.74      120.17      4.76 o
  -3  -2   9       53.41       53.47      3.07 o
  -2  -2   9      100.36       97.87      3.96 o
  -1  -2   9      119.45      114.50      4.38 o
   0  -2   9        1.16        2.22      2.25 o
   1  -2   9     1023.02      982.51     19.58 o
   2  -2   9      190.53      186.96      6.75 o
   3  -2   9      330.82      299.27     12.23 o
   4  -2   9      405.71      407.08     12.97 o
   5  -2   9       44.68       46.13      3.07 o
   6  -2   9        0.42       -0.37      1.39 o
  -6  -1   9       27.16       24.17      2.81 o
  -5  -1   9       23.51       18.66      2.69 o
  -4  -1   9       68.74       74.50      3.41 o
  -3  -1   9      151.99      156.17      8.57 o
  -2  -1   9        7.05       11.11      1.98 o
  -1  -1   9        0.06       -0.08      0.93 o
   0  -1   9        0.02       -0.45      1.11 o
   1  -1   9       49.66       46.16      3.09 o
   2  -1   9       50.20       52.87      4.05 o
   3  -1   9       78.58       77.87      4.51 o
   4  -1   9      109.10      107.04      5.34 o
   5  -1   9       38.39       38.71      3.54 o
   6  -1   9       11.29        9.75      2.20 o
  -6   0   9       56.40       48.85     10.80 o
  -5   0   9       15.06       10.51      1.80 o
  -4   0   9       38.44       49.03      2.87 o
  -3   0   9        7.09        4.99      1.16 o
  -2   0   9       12.48       12.92      1.78 o
  -1   0   9       41.83       41.42      2.34 o
   0   0   9      592.64      563.52      9.73 o
   1   0   9      292.67      291.23      6.73 o
   2   0   9       14.44       13.66      2.43 o
   3   0   9        2.77        3.54      1.78 o
   4   0   9       95.40      105.61      5.29 o
   5   0   9       14.00       10.42      1.70 o
   6   0   9       71.87       79.16      3.41 o
   7   0   9        2.94        3.61      1.72 o
  -6   1   9       15.70       15.63      4.86 o
  -5   1   9        0.05        1.75      2.32 o
  -4   1   9       48.79       52.60      2.11 o
  -3   1   9       63.18       72.75      2.89 o
  -2   1   9        6.87        5.40      1.48 o
  -1   1   9      289.60      273.80      5.75 o
   0   1   9        0.17        2.10      1.27 o
   1   1   9       83.47       83.14      3.35 o
   2   1   9       72.43       75.03      4.01 o
   3   1   9      221.27      198.35      9.18 o
   4   1   9       18.60       23.10      2.96 o
   5   1   9        0.33        1.01      0.69 o
   6   1   9       32.28       37.26      2.63 o
   7   1   9        4.55        2.51      1.48 o
  -6   2   9        0.00       -0.35      2.67 o
  -5   2   9       20.40       23.21      5.24 o
  -4   2   9        0.02       -0.13      0.59 o
  -3   2   9       30.66       32.01      1.76 o
  -2   2   9        0.74        0.72      0.93 o
  -1   2   9       27.86       26.57      1.66 o
   0   2   9      284.72      270.95      5.85 o
   1   2   9      141.57      132.00      4.83 o
   2   2   9      432.11      411.72      8.32 o
   3   2   9      257.63      214.31      6.24 o
   4   2   9       37.94       41.10      3.53 o
   5   2   9      414.26      409.54     10.71 o
   6   2   9       41.72       44.29      2.10 o
   7   2   9       19.98       17.52      3.69 o
  -5   3   9        5.58        7.93      4.08 o
  -4   3   9        4.67        3.88      3.20 o
  -3   3   9        2.27        2.00      0.64 o
  -2   3   9      227.09      230.99      6.53 o
  -1   3   9       27.00       31.31      1.89 o
   0   3   9       79.94       83.30      8.58 o
   1   3   9      242.73      256.93      8.02 o
   2   3   9       72.23       67.02      3.49 o
   3   3   9      824.14      797.34     14.51 o
   4   3   9       79.78       89.64     13.42 o
   5   3   9        9.45        8.45      2.45 o
   6   3   9      119.88      114.83      8.71 o
   7   3   9       37.40       28.67      4.13 o
  -5   4   9        1.11        2.83      3.46 o
  -4   4   9       17.71       16.59      4.75 o
  -3   4   9       41.77       46.13      5.95 o
  -2   4   9       74.76       68.33      3.69 o
  -1   4   9      184.83      179.60      3.98 o
   0   4   9      261.95      247.36      5.06 o
   1   4   9       11.58        9.48      1.48 o
   2   4   9       99.80      104.81      7.38 o
   3   4   9      240.69      223.98     10.82 o
   4   4   9        3.19        4.01      2.09 o
   5   4   9        4.42        5.53      2.23 o
   6   4   9        6.17        7.21      1.25 o
   7   4   9       41.25       32.32     24.82 o
  -3   5   9       30.66       40.86      5.94 o
  -2   5   9      106.88      138.26      8.39 o
  -1   5   9      199.41      189.64      3.10 o
   0   5   9      313.66      325.40      5.13 o
   1   5   9      826.13      803.99     11.51 o
   2   5   9      125.90      123.65      4.14 o
   3   5   9       93.72       97.74      8.92 o
   4   5   9      191.36      192.08      9.90 o
   5   5   9       37.76       34.25      3.77 o
   6   5   9       84.30       64.81     44.17 o
   7   5   9        0.28       -0.36      2.84 o
  -4   6   9       16.15       -2.03      3.45 o
  -2   6   9       12.10       11.92      3.85 o
  -1   6   9       21.97       25.86      1.88 o
   0   6   9       64.70       67.87      3.17 o
   1   6   9      170.44      174.83      5.72 o
   2   6   9       15.40       14.37      2.35 o
   3   6   9      684.91      663.40     17.04 o
   4   6   9        7.25        2.29      1.11 o
   5   6   9      179.08      178.44     10.30 o
   6   6   9       61.83       79.45      8.01 o
   7   6   9        5.20        5.79      4.24 o
  -1   7   9       20.77       22.04      1.05 o
   0   7   9       18.53       14.76      1.88 o
   1   7   9      392.53      390.65      7.31 o
   2   7   9       76.53       78.66      3.01 o
   3   7   9        7.40        7.59      1.58 o
   4   7   9        0.21        0.45      0.83 o
   5   7   9        0.29        0.46      2.28 o
   6   7   9       20.52       20.99      5.28 o
   7   7   9        2.25        6.02      4.32 o
  -2   8   9        7.09        3.57      3.29 o
  -1   8   9        3.03        2.95      2.72 o
   0   8   9       35.62       33.82      3.94 o
   1   8   9       20.12       17.83      2.51 o
   2   8   9       16.10       15.37      2.01 o
   3   8   9        9.88        8.06      1.92 o
   4   8   9        1.26       -0.32      0.97 o
   5   8   9        5.14        4.94      3.33 o
   6   8   9       49.83       42.94      6.77 o
  -1   9   9        2.38        2.22      2.80 o
   0   9   9        4.42        4.03      1.02 o
   1   9   9        0.01        0.71      0.99 o
   2   9   9       28.77       33.47      5.92 o
   3   9   9       99.88       97.18      4.48 o
   4   9   9      133.04      134.45      8.92 o
   5   9   9       18.50       20.63      6.70 o
   6   9   9       14.76       16.68      5.26 o
   1  10   9       19.60       19.19      2.00 o
   2  10   9       38.12       32.04      2.46 o
   3  10   9      131.55      134.67      4.11 o
   4  10   9       22.07       22.86      1.83 o
   5  10   9      155.49      157.87      7.32 o
  -3  -8  10       14.75       10.99      3.73 o
  -2  -8  10        0.35        0.81      2.28 o
  -1  -8  10       33.35       32.13      4.89 o
   0  -8  10       19.89       25.15      4.37 o
  -4  -7  10       27.26       25.08      4.90 o
  -3  -7  10       10.88       12.11      3.50 o
  -2  -7  10      109.04      107.85      6.93 o
  -1  -7  10       31.91       35.20      4.61 o
   0  -7  10       11.19        5.89      2.79 o
   1  -7  10        2.82        1.18      2.19 o
   2  -7  10       87.47       98.04      7.58 o
  -5  -6  10        0.23        0.74      1.98 o
  -4  -6  10        0.00        0.63      1.88 o
  -3  -6  10        5.57        2.24      2.22 o
  -2  -6  10        0.01       -0.16      1.64 o
  -1  -6  10       36.51       41.00      4.45 o
   0  -6  10        0.20        0.55      1.84 o
   1  -6  10       75.17       77.78      6.83 o
   2  -6  10      130.58      146.35      7.67 o
   3  -6  10        0.20        1.59      1.81 o
  -5  -5  10        0.02        2.74      2.99 o
  -4  -5  10        7.67        4.72      2.33 o
  -3  -5  10        8.99        9.15      2.68 o
  -2  -5  10       90.16       94.18      5.51 o
  -1  -5  10       99.76      101.22      6.23 o
   0  -5  10      112.38      114.54      6.16 o
   1  -5  10      164.82      156.58      8.50 o
   2  -5  10       24.41       23.58      4.11 o
   3  -5  10       55.85       69.95     13.61 o
   4  -5  10        0.15        1.15      1.80 o
  -6  -4  10        9.74        7.06      2.35 o
  -5  -4  10      112.94      126.54     10.60 o
  -4  -4  10       15.11       14.45      2.78 o
  -3  -4  10      408.33      426.86     15.67 o
  -2  -4  10        0.18        0.15      1.42 o
  -1  -4  10        1.33        2.12      1.84 o
   0  -4  10       13.91       12.65      3.13 o
   1  -4  10        0.21       -0.24      1.48 o
   2  -4  10      125.79      143.98     10.04 o
   3  -4  10       23.22       24.34      3.60 o
   4  -4  10       20.49       19.76      2.99 o
  -6  -3  10        2.10        1.67      1.60 o
  -5  -3  10       20.17       18.69      2.65 o
  -4  -3  10        2.68        2.05      1.87 o
  -3  -3  10      259.84      261.83      7.84 o
  -2  -3  10      416.46      417.74     10.31 o
  -1  -3  10      704.12      697.13     14.88 o
   0  -3  10      158.68      178.62      6.67 o
   1  -3  10       33.84       31.08      3.39 o
   2  -3  10       15.17        9.29      2.54 o
   3  -3  10        4.21        2.99      2.09 o
   4  -3  10        0.04        0.17      0.92 o
   5  -3  10       80.78      104.45      7.28 o
  -6  -2  10       12.83       10.56      2.71 o
  -5  -2  10        9.69        7.49      2.48 o
  -4  -2  10       12.53       11.66      2.00 o
  -3  -2  10       51.45       49.57      3.20 o
  -2  -2  10        0.27       -0.60      1.62 o
  -1  -2  10      653.57      640.46     15.98 o
   0  -2  10      164.17      144.52     16.45 o
   1  -2  10      280.09      256.84      7.91 o
   2  -2  10      667.37      689.80     14.96 o
   3  -2  10       24.31       20.29      3.16 o
   4  -2  10       17.92       20.20      3.66 o
   5  -2  10       43.22       41.53      3.13 o
   6  -2  10        0.01       -0.08      1.22 o
  -6  -1  10        8.32        6.41      2.80 o
  -5  -1  10       42.96       44.83      3.34 o
  -4  -1  10        0.32        0.06      1.01 o
  -3  -1  10       16.50       17.96      4.48 o
  -2  -1  10        0.43        1.71      1.49 o
  -1  -1  10       21.45       18.16      2.25 o
   0  -1  10       56.25       67.68      3.82 o
   1  -1  10      180.76      186.61      9.12 o
   2  -1  10       31.96       26.09      3.12 o
   3  -1  10       14.99        9.26      2.49 o
   4  -1  10        0.11        1.02      1.77 o
   5  -1  10        2.73        3.74      1.58 o
   6  -1  10        0.53        1.10      1.35 o
  -5   0  10        6.69        4.56      1.30 o
  -4   0  10        1.91        1.21      1.31 o
  -3   0  10       54.82       56.83      3.95 o
  -2   0  10      321.83      308.07      8.00 o
  -1   0  10       26.57       27.10      2.55 o
   0   0  10       54.16       54.70      3.10 o
   1   0  10        8.41        9.30      1.98 o
   2   0  10      302.80      288.49      7.73 o
   3   0  10       76.19       75.08      4.49 o
   4   0  10      159.56      153.77      6.50 o
   5   0  10        9.84       11.14      1.38 o
   6   0  10       71.51       78.28      5.93 o
  -5   1  10        8.61        7.94      2.20 o
  -4   1  10       25.66       27.64      5.34 o
  -3   1  10       92.51       87.67      3.49 o
  -2   1  10       13.77       10.71      1.61 o
  -1   1  10       17.83       16.14      2.05 o
   0   1  10        2.10        2.95      1.34 o
   1   1  10      276.78      253.12      6.36 o
   2   1  10       11.16       12.20      2.21 o
   3   1  10        2.64        4.10      1.88 o
   4   1  10       26.10       23.76      3.20 o
   5   1  10       14.85        9.71      3.00 o
   6   1  10        0.74        0.26      1.14 o
   7   1  10       14.84       10.04      1.72 o
  -5   2  10       15.18       11.61      4.74 o
  -4   2  10        5.77        4.79      1.04 o
  -3   2  10       47.72       41.74      3.33 o
  -2   2  10       66.50       61.73      5.53 o
  -1   2  10      127.84      113.78      3.68 o
   0   2  10      309.13      313.16      6.87 o
   1   2  10      224.11      194.66      6.04 o
   2   2  10       94.20      107.83      4.36 o
   3   2  10      525.60      475.26     15.38 o
   4   2  10      169.10      145.45      6.08 o
   5   2  10       46.09       45.59      4.25 o
   6   2  10       19.84       14.18      1.88 o
   7   2  10        4.70        5.70      1.60 o
  -5   3  10        3.68        0.63      2.98 o
  -4   3  10       83.06      109.12      9.14 o
  -3   3  10        9.87       10.46      1.10 o
  -2   3  10       24.20       18.61      1.72 o
  -1   3  10      204.50      198.50      4.05 o
   0   3  10       44.35       39.16      3.02 o
   1   3  10      702.45      679.85     15.40 o
   2   3  10       21.72       25.74      3.45 o
   3   3  10       88.40       84.71      4.25 o
   4   3  10      129.65      128.95      5.58 o
   5   3  10        8.54        5.60      2.35 o
   6   3  10      135.29      156.71      3.92 o
   7   3  10        0.75       -0.42      1.94 o
  -4   4  10       52.05       78.48      8.50 o
  -3   4  10      105.04      127.54      9.21 o
  -2   4  10      127.25      121.25      5.68 o
  -1   4  10        5.46        5.05      1.32 o
   0   4  10      171.77      166.14      4.39 o
   1   4  10      177.00      166.54      5.07 o
   2   4  10        0.31        1.04      1.21 o
   3   4  10       14.80       12.84      2.20 o
   4   4  10       15.15       16.11      2.63 o
   5   4  10       40.26       43.59      4.09 o
   6   4  10       14.14       10.90      2.46 o
   7   4  10       22.62       21.92      2.94 o
  -4   5  10       22.44       25.50      6.07 o
  -2   5  10       76.84       77.74     14.54 o
  -1   5  10      507.95      496.99     12.18 o
   0   5  10       30.14       26.78      2.03 o
   1   5  10      113.06      127.24      4.31 o
   2   5  10      103.65      113.80      4.33 o
   3   5  10       10.89       10.77      2.46 o
   4   5  10      174.94      193.92      6.75 o
   5   5  10        0.00       -0.04      1.37 o
   6   5  10        7.67        5.13      1.87 o
   7   5  10        2.17        3.64      3.99 o
  -1   6  10       50.40       44.15      4.09 o
   0   6  10        4.62        3.64      1.32 o
   1   6  10      430.96      432.03      8.34 o
   2   6  10       11.51        7.82      1.11 o
   3   6  10      183.11      165.20      3.59 o
   4   6  10       40.21       39.09      3.20 o
   5   6  10       27.74       26.26      1.51 o
   6   6  10        4.60        5.09      3.88 o
   7   6  10       10.11        8.90      4.86 o
  -2   7  10       13.34        9.40      3.88 o
  -1   7  10      142.52      131.25      5.72 o
   0   7  10       26.79       20.37      2.20 o
   1   7  10       12.85       13.31      2.45 o
   2   7  10        5.58        3.69      2.37 o
   3   7  10       15.19       15.52      1.71 o
   4   7  10       18.34       18.18      1.88 o
   5   7  10       29.67       28.55      1.64 o
   6   7  10       33.52       34.01      6.48 o
  -1   8  10        2.06        5.53      3.30 o
   0   8  10       46.23       48.55      2.18 o
   1   8  10        1.26        1.52      1.18 o
   2   8  10        5.50        3.67      1.55 o
   3   8  10        3.45        2.14      1.44 o
   4   8  10       74.16       75.63      5.03 o
   5   8  10       35.98       35.75      5.88 o
   6   8  10       31.78       29.80      6.29 o
   0   9  10       11.93       15.21      3.90 o
   1   9  10       90.65       98.85      3.27 o
   2   9  10       62.56       64.97      3.65 o
   3   9  10       60.42       77.13      6.30 o
   4   9  10       20.38       18.45      2.29 o
   5   9  10        6.70        4.29      4.78 o
   2  10  10       12.04       11.22      1.75 o
   3  10  10      136.55      144.43      5.94 o
  -3  -7  11        8.11        6.40      3.20 o
  -2  -7  11        3.66        5.78      3.12 o
  -1  -7  11        1.06        1.21      3.42 o
   0  -7  11      147.37      187.94      9.29 o
  -4  -6  11        5.61        2.33      2.75 o
  -3  -6  11       36.23       30.92      7.99 o
  -2  -6  11       16.02       14.61      3.53 o
  -1  -6  11      110.42      103.72      6.56 o
   0  -6  11       78.45       78.52      6.20 o
   1  -6  11        4.96        7.54      3.17 o
   2  -6  11      124.07      143.61      8.15 o
  -4  -5  11       27.25       29.72      3.93 o
  -3  -5  11       21.00       17.66      3.36 o
  -2  -5  11       88.82      100.94      6.10 o
  -1  -5  11       61.42       70.43      5.25 o
   0  -5  11       16.19       16.56      3.48 o
   1  -5  11       67.28       79.97      5.89 o
   2  -5  11        0.32       -0.04      1.65 o
   3  -5  11       96.03      118.02      7.18 o
  -5  -4  11      165.81      173.98     21.58 o
  -4  -4  11        7.32        7.50      2.82 o
  -3  -4  11        0.47       -1.04      2.37 o
  -2  -4  11        8.30        7.32      2.46 o
  -1  -4  11       10.83        7.54      2.58 o
   0  -4  11       99.65      106.22      5.91 o
   1  -4  11       79.34       85.60     10.50 o
   2  -4  11       57.97       60.26      5.19 o
   3  -4  11        6.77        7.28      2.89 o
   4  -4  11       20.92       22.91      2.46 o
  -5  -3  11      107.40      108.10      5.33 o
  -4  -3  11      147.78      138.62      8.48 o
  -3  -3  11      326.37      331.85      9.33 o
  -2  -3  11      213.74      223.69     10.37 o
  -1  -3  11       88.84       83.15      4.99 o
   0  -3  11        0.08        0.73      2.63 o
   1  -3  11        0.12        1.76      2.18 o
   2  -3  11       13.60       14.78      3.12 o
   3  -3  11       88.96      110.99      6.31 o
   4  -3  11        1.46        2.14      1.34 o
  -5  -2  11       18.71       20.20      2.58 o
  -4  -2  11        5.18        6.03      1.82 o
  -3  -2  11      143.04      128.59      5.06 o
  -2  -2  11       77.81       89.54      4.52 o
  -1  -2  11       96.87       87.16      4.76 o
   0  -2  11      431.17      432.54     10.57 o
   1  -2  11        0.31        0.92      1.67 o
   2  -2  11       34.92       40.64      4.56 o
   3  -2  11       48.00       54.19      4.56 o
   4  -2  11        0.15       -1.25      2.04 o
   5  -2  11        2.13        2.54      1.73 o
  -5  -1  11        8.94        8.99      2.38 o
  -4  -1  11        2.61        1.79      1.28 o
  -3  -1  11        0.33        1.17      1.43 o
  -2  -1  11       22.56       27.76      2.65 o
  -1  -1  11       69.66       69.10      3.84 o
   0  -1  11        0.38       -0.29      1.29 o
   1  -1  11       10.23        8.82      2.35 o
   2  -1  11        8.20        9.69      2.57 o
   3  -1  11        0.75        3.99      2.23 o
   4  -1  11        5.54        8.50      2.83 o
   5  -1  11       86.70       93.26      3.31 o
  -5   0  11       22.56       11.84      2.77 o
  -4   0  11       53.88       53.19      6.28 o
  -3   0  11        0.05       -0.77      1.17 o
  -2   0  11       39.76       40.38      2.67 o
  -1   0  11        0.05        0.28      1.07 o
   0   0  11      320.02      301.94      8.88 o
   1   0  11       55.07       57.20      8.19 o
   2   0  11      207.18      210.60      7.04 o
   3   0  11        4.43        7.42      2.49 o
   4   0  11      235.77      237.43      8.61 o
   5   0  11        4.52        5.64      2.62 o
   6   0  11        5.84        5.80      1.76 o
  -5   1  11       16.38       17.21      5.70 o
  -4   1  11        5.65        4.42      1.50 o
  -3   1  11       11.85        9.94      1.74 o
  -2   1  11        0.22        0.68      1.36 o
  -1   1  11      219.98      223.19      6.99 o
   0   1  11        0.04        0.23      1.22 o
   1   1  11       61.14       63.17     11.33 o
   2   1  11       15.29       11.80      2.34 o
   3   1  11       21.42       15.97      2.80 o
   4   1  11       11.20       11.00      4.08 o
   5   1  11       37.06       33.99      4.08 o
   6   1  11        0.77        0.77      1.31 o
  -4   2  11       17.21       14.48      2.37 o
  -3   2  11       81.29       83.11      2.77 o
  -2   2  11      179.23      184.25      4.67 o
  -1   2  11       73.64       66.09      7.78 o
   0   2  11      134.35      138.18      4.39 o
   1   2  11      246.80      228.56      6.27 o
   2   2  11      250.04      227.05      6.75 o
   3   2  11       31.41       28.50      4.75 o
   4   2  11       34.36       27.74      3.46 o
   5   2  11        8.53        9.13      2.82 o
   6   2  11        6.34        5.64      1.75 o
  -4   3  11       19.02       21.35      5.82 o
  -3   3  11      102.27       97.25      5.20 o
  -2   3  11        3.47        3.28      1.30 o
  -1   3  11      276.30      259.07      6.44 o
   0   3  11        1.65        1.55      1.55 o
   1   3  11       96.71       93.56      5.79 o
   2   3  11       67.56       59.79      3.54 o
   3   3  11        0.97        3.34      2.07 o
   4   3  11      170.19      173.73      6.79 o
   5   3  11        0.54        0.07      1.51 o
   6   3  11       62.59       53.50      3.92 o
  -3   4  11       25.19       31.73      6.27 o
  -2   4  11       67.88       63.87      2.86 o
  -1   4  11       58.16       60.40      3.00 o
   0   4  11        3.91        3.57      1.39 o
   1   4  11       16.42       16.54      2.32 o
   2   4  11        2.60        3.53      1.59 o
   3   4  11       23.92       27.81      3.01 o
   4   4  11       43.34       36.90      3.68 o
   5   4  11       77.23       85.72      5.52 o
   6   4  11        6.68        6.25      1.38 o
  -3   5  11      189.47      213.51     13.34 o
  -2   5  11       16.15       12.40      3.28 o
  -1   5  11       70.64       70.43      2.70 o
   0   5  11       40.32       42.59      5.38 o
   1   5  11        0.98        1.09      1.26 o
   2   5  11      192.06      197.19      6.00 o
   3   5  11        2.50        4.22      2.12 o
   4   5  11       12.85        8.84      2.42 o
   5   5  11       16.29       16.63      3.17 o
   6   5  11        4.10        3.53      1.79 o
  -2   6  11        0.19        2.34      3.11 o
  -1   6  11      170.35      163.78      9.49 o
   0   6  11       16.78       14.76      3.02 o
   1   6  11      104.99      100.32      3.01 o
   2   6  11        4.10        2.78      1.35 o
   3   6  11       23.04       23.58      2.11 o
   4   6  11        2.21        2.85      1.03 o
   5   6  11       18.60       12.15      4.38 o
   6   6  11        1.57       -0.31      2.80 o
  -1   7  11       18.42       18.06      4.46 o
   0   7  11       18.69       13.81      2.34 o
   1   7  11       26.49       24.92      2.72 o
   2   7  11        0.01        0.90      1.18 o
   3   7  11       59.50       67.87      4.21 o
   4   7  11       53.15       52.62      3.10 o
   5   7  11       14.50       20.24      5.20 o
   6   7  11       41.10       41.66      7.41 o
   0   8  11        6.97        4.80      1.24 o
   1   8  11        0.42        0.51      1.29 o
   2   8  11       48.65       53.55      3.01 o
   3   8  11       18.90       13.58      3.21 o
   4   8  11       72.19       84.44     11.05 o
   5   8  11       87.49      105.49      9.05 o
   2   9  11       15.59       14.14      2.40 o
   3   9  11        0.22        1.03      1.69 o
  -2  -6  12       43.33       42.40      7.11 o
  -1  -6  12       11.27       10.88      3.50 o
   0  -6  12      140.40      156.17      9.34 o
  -3  -5  12       25.98       20.45      3.74 o
  -2  -5  12       23.36       21.57      4.41 o
  -1  -5  12       65.76       88.94      6.23 o
   0  -5  12       12.10       14.17      3.62 o
   1  -5  12      119.45      123.66     12.72 o
   2  -5  12        0.36       -0.45      2.12 o
  -4  -4  12        1.77       -0.50      2.42 o
  -3  -4  12        1.12        3.73      3.11 o
  -2  -4  12       34.07       32.69      3.89 o
  -1  -4  12      107.09      127.01      6.74 o
   0  -4  12       25.22       28.64      3.98 o
   1  -4  12        3.02        2.95      2.38 o
   2  -4  12       19.84       23.52      4.76 o
   3  -4  12       30.72       30.19      4.63 o
  -4  -3  12      165.95      165.35      7.55 o
  -3  -3  12       34.92       30.80      3.48 o
  -2  -3  12       11.19       12.93      3.19 o
  -1  -3  12        0.01        0.48      1.63 o
   0  -3  12       12.09       12.55      9.29 o
   1  -3  12       28.43       38.47      4.18 o
   2  -3  12        3.86        4.38      2.57 o
   3  -3  12       28.69       36.26      4.60 o
   4  -3  12        2.61        2.27      2.51 o
  -4  -2  12       10.43        8.43      2.13 o
  -3  -2  12       49.47       41.97      5.13 o
  -2  -2  12      126.82      132.18      5.57 o
  -1  -2  12        0.51        0.52      1.52 o
   0  -2  12       49.59       66.14      4.47 o
   1  -2  12       37.70       40.58      4.57 o
   2  -2  12        2.80        3.93      2.36 o
   3  -2  12        0.46        0.54      1.87 o
   4  -2  12       12.86       12.84      3.49 o
  -4  -1  12        0.02        0.12      1.08 o
  -3  -1  12       12.37       11.89      2.12 o
  -2  -1  12        0.14        0.12      1.17 o
  -1  -1  12        0.07        0.44      1.88 o
   0  -1  12       27.62       27.04      5.19 o
   1  -1  12        3.69        4.17      2.10 o
   2  -1  12        1.80        2.78      2.10 o
   3  -1  12      165.37      166.98      7.50 o
   4  -1  12        0.08        0.80      2.02 o
   5  -1  12       27.98       33.52      2.39 o
  -4   0  12       22.32       16.76      2.26 o
  -3   0  12        0.05        0.26      1.16 o
  -2   0  12       97.96       92.90      3.92 o
  -1   0  12       37.32       47.08      4.46 o
   0   0  12      100.64      106.44      5.32 o
   1   0  12        8.97        6.35      2.19 o
   2   0  12      304.06      302.57     15.93 o
   3   0  12        0.25        0.86      2.13 o
   4   0  12        5.91        4.73      2.57 o
   5   0  12        6.13        6.48      3.30 o
  -4   1  12        5.15        4.24      1.43 o
  -3   1  12       84.02       86.01      3.68 o
  -2   1  12       23.41       21.05      2.39 o
  -1   1  12       63.14       73.34      5.70 o
   0   1  12       15.03       12.07      2.12 o
   1   1  12       24.91       21.67      2.73 o
   2   1  12       24.77       20.30      4.05 o
   3   1  12       17.88       17.13      3.07 o
   4   1  12        4.97        6.70      2.66 o
   5   1  12       34.52       37.27      4.55 o
  -3   2  12        5.54        5.41      1.61 o
  -2   2  12       58.37       62.02      3.66 o
  -1   2  12       74.00       71.93      3.55 o
   0   2  12      145.71      141.34      6.75 o
   1   2  12       13.46       14.62      2.36 o
   2   2  12       43.24       26.57      3.04 o
   3   2  12       21.40       19.50      2.98 o
   4   2  12       23.08       22.48      3.44 o
   5   2  12        7.21        7.87      2.93 o
  -3   3  12       56.12       51.17      3.12 o
  -2   3  12        1.75        2.03      1.33 o
  -1   3  12       52.20       53.85      2.97 o
   0   3  12       22.45       18.09      2.41 o
   1   3  12       21.79       27.25      2.97 o
   2   3  12      146.54      141.66      6.34 o
   3   3  12        0.36        0.20      1.35 o
   4   3  12       82.79       83.30      8.16 o
   5   3  12        1.66        3.13      2.36 o
  -3   4  12       11.49       13.80      5.26 o
  -2   4  12       14.90       12.47      3.69 o
  -1   4  12        1.98        1.05      1.08 o
   0   4  12        0.66        1.02      1.22 o
   1   4  12        4.07        6.04      1.68 o
   2   4  12       67.61       62.83      7.30 o
   3   4  12       60.53       73.14     12.71 o
   4   4  12       51.82       59.86      8.27 o
   5   4  12        8.81        6.35      2.71 o
  -2   5  12        6.39        4.24      3.53 o
  -1   5  12       10.90        9.76      1.74 o
   0   5  12       56.43       59.94      2.68 o
   1   5  12       12.33       11.84      2.10 o
   2   5  12       11.21        7.42      1.92 o
   3   5  12       20.73       22.50      3.01 o
   4   5  12        0.07        0.23      2.05 o
   5   5  12       10.42        6.70      3.62 o
  -1   6  12       25.45       14.80      3.72 o
   0   6  12        0.01       -0.41      0.59 o
   1   6  12        5.61        4.05      1.32 o
   2   6  12       11.01       10.78      1.74 o
   3   6  12       14.76       12.15      1.66 o
   4   6  12        1.63        1.21      1.06 o
   5   6  12       42.72       47.34      3.40 o
   0   7  12        7.32        5.85      1.58 o
   1   7  12       48.32       48.62      4.85 o
   2   7  12       51.65       54.14      3.36 o
   3   7  12       32.50       48.05      6.07 o
   4   7  12       66.20       76.74      4.29 o
   2   8  12       80.28       89.93      4.70 o
   3   8  12       63.36       74.56      4.27 o
  -2  -4  13        1.73        0.35      1.79 o
  -1  -4  13        6.40        6.86      2.88 o
   0  -4  13       14.90       13.11      3.48 o
   1  -4  13       33.36       31.93      4.67 o
  -3  -3  13        1.02       -5.68      3.78 o
  -2  -3  13        2.72        7.78      3.33 o
  -1  -3  13       13.83       15.36      3.20 o
   0  -3  13        3.71        0.54      1.82 o
   1  -3  13       35.48       46.63      5.59 o
   2  -3  13       28.44       29.77      4.52 o
  -3  -2  13        0.13        3.96      5.57 o
  -2  -2  13       53.88       59.04      4.81 o
  -1  -2  13        0.65        2.18      1.93 o
   0  -2  13       11.27       11.59      2.88 o
   1  -2  13        7.41        7.65      2.78 o
   2  -2  13        8.76        5.84      2.78 o
   3  -2  13        8.89       12.53      3.58 o
  -3  -1  13        0.07       -0.05      1.08 o
  -2  -1  13       53.07       58.18      7.00 o
  -1  -1  13        0.01        0.94      2.36 o
   0  -1  13        1.84       -0.94      1.69 o
   1  -1  13      102.07      107.88      5.83 o
   2  -1  13        4.55        6.07      2.62 o
   3  -1  13       45.80       55.94      5.34 o
   4  -1  13        1.40        3.05      2.68 o
  -3   0  13       16.23        7.06      2.50 o
  -2   0  13        4.00        4.01      1.99 o
  -1   0  13       17.04       15.93      2.56 o
   0   0  13      146.95      147.56      8.19 o
   1   0  13        0.02       -2.44      1.92 o
   2   0  13       11.72       11.19      2.86 o
   3   0  13        7.03        8.28      2.94 o
   4   0  13      110.57      134.87      7.66 o
  -3   1  13       20.28       12.18      2.11 o
  -2   1  13        4.83        4.97      2.23 o
  -1   1  13        6.53        4.27      1.69 o
   0   1  13       10.86        9.81      3.00 o
   1   1  13        4.26       -1.47      5.11 o
   2   1  13       28.84       33.28      3.72 o
   3   1  13       77.34       84.46      6.60 o
   4   1  13       11.50       10.62      3.21 o
  -2   2  13       71.96       66.76      3.14 o
  -1   2  13        2.82        1.41      1.27 o
   0   2  13       61.36       64.86      4.24 o
   1   2  13       11.15        8.78      2.22 o
   2   2  13       58.52       49.29      4.47 o
   3   2  13        0.85        0.76      1.75 o
   4   2  13       16.95       18.16      3.52 o
  -2   3  13        0.71        0.11      1.03 o
  -1   3  13       31.84       38.89      3.54 o
   0   3  13       47.62       45.42      5.30 o
   1   3  13        0.64        0.96      1.42 o
   2   3  13       47.32       46.96      4.35 o
   3   3  13        1.37        1.32      1.82 o
   4   3  13        6.41        2.55      2.20 o
  -1   4  13        0.73        0.16      1.18 o
   0   4  13       25.12       21.35      2.48 o
   1   4  13       12.84       11.75      2.51 o
   2   4  13       79.69       92.87      5.19 o
   3   4  13        7.85       11.64      6.67 o
   4   4  13        0.02        0.63      2.08 o
  -1   5  13        7.11        4.24      1.45 o
   0   5  13        0.91       -0.27      1.00 o
   1   5  13       14.91       12.65      2.10 o
   2   5  13        0.03        0.03      1.11 o
   3   5  13       26.61       29.37      3.41 o
   4   5  13       47.55       54.32      5.47 o
   0   6  13       12.29       11.65      1.53 o
   1   6  13        4.67        4.01      1.39 o
   2   6  13        0.01        0.55      1.11 o
   3   6  13       39.63       45.67      9.22 o
  -1  -2  14       11.13       13.23      3.07 o
   0  -2  14        0.54        1.85      2.54 o
   1  -2  14        9.06        6.96      2.99 o
  -1  -1  14       36.28       39.54      4.56 o
   0  -1  14        5.45        5.38      2.47 o
   1  -1  14       58.00       55.61      5.28 o
   2  -1  14        7.06        9.21      3.17 o
  -1   0  14        1.32        5.71      6.31 o
   0   0  14       33.56       28.22      4.60 o
   1   0  14        0.38        0.27      1.90 o
   2   0  14      115.13      126.78      6.99 o
  -1   1  14        0.30        0.74      1.94 o
   0   1  14       62.02       64.49      4.30 o
   1   1  14       59.72       54.38      4.41 o
   2   1  14        0.13        0.32      1.74 o
   3   1  14       45.31       62.34      7.69 o
  -1   2  14        0.00       -1.00      1.53 o
   0   2  14       40.40       31.21      3.46 o
   1   2  14        0.88        0.53      1.52 o
   2   2  14        7.16        8.60      3.60 o
   3   2  14        2.60        1.48      2.07 o
   0   3  14       24.86       17.37      3.69 o
   1   3  14        0.28       -0.83      2.00 o
   2   3  14        1.45       -0.11      1.36 o
   3   3  14      102.91      119.62      9.02 o
   0   4  14       66.98       77.05      4.33 o
   1   4  14        4.14        3.51      2.40 o
   2   4  14        6.84        6.68      2.30 o
   3   4  14        3.42        6.09      3.41 o
 
